# Supplementary material for: Prognostic value of circulating tumor DNA in operable non-small cell lung cancer: a systematic review and reconstructed individual patient-data based meta-analysis
Source: BMC Med. 2023 Nov 27;21:467. doi: 10.1186/s12916-023-03181-2 (PMC10683311; doi:10.1186/s12916-023-03181-2)
Supplement: Supplementary file 2 — Additional file 2. Search strategies and results of online databases, including PubMed and Embase. [file 12916_2023_3181_MOESM2_ESM.xlsx]

## Sheet: Sheet1
	Additional File 2. The search strategies of online databases, including PubMed and Embase.
	Search step	Query	Results
	PubMed
	#1	circulating tumor DNA[Title/Abstract]	2885
	#2	ctDNA[Title/Abstract]	4164
	#3	#1 OR #2	5142
	#4	carcinoma, non small cell lung[MeSH Terms]	62151
	#5	non small cell lung cancer[Title/Abstract]	67383
	#6	non-small cell lung cancer[Title/Abstract]	67383
	#7	nonsmall cell lung cancer[Title/Abstract]	2627
	#8	NSCLC[Title/Abstract]	52375
	#9	#4 OR #5 OR #6 OR #7 OR #8	87978
	#10	#3 AND #9	671
	Embase
	#1	'circulating tumor dna':ab,kw,ti AND [embase]/lim	5507
	#2	'ctdna':ab,kw,ti AND [embase]/lim	7301
	#3	#1 OR #2	8854
	#4	'non-small cell lung cancer':ab,kw,ti AND [embase]/lim	101121
	#5	'non small cell lung cancer':ab,kw,ti AND [embase]/lim	101071
	#6	'nsclc':ab,kw,ti AND [embase]/lim	93138
	#7	'nonsmall cell lung cancer':ab,kw,ti AND [embase]/lim	5287
	#8	#4 OR #5 OR #6 OR #7	124305
	#9	#3 AND #8	1588
	Cochrane	Cochrane
	#1	(circulating tumor DNA):ti,ab,kw	986
	#2	(ctDNA):ti,ab,kw	785
	#3	MeSH descriptor: [Carcinoma, Non-Small-Cell Lung] explode all trees	5839
	#4	(NSCLC):ti,ab,kw	11377
	#5	(non small cell lung cancer):ti,ab,kw	15642
	#6	(non-small cell lung cancer):ti,ab,kw	15347
	#7	(nonsmall cell lung cancer):ti,ab,kw	10461
	#8	{OR #1, #2}	1270
	#9	{OR #3-#7}	16859
	#10	{AND #8, #9}	236
