# Supplementary material for: Prognostic value of circulating tumor DNA in operable non-small cell lung cancer: a systematic review and reconstructed individual patient-data based meta-analysis
Source: BMC Med. 2023 Nov 27;21:467. doi: 10.1186/s12916-023-03181-2 (PMC10683311; doi:10.1186/s12916-023-03181-2)
Supplement: Supplementary file 3 — Additional file 3. Detailed individual patient data (IPD) of 15 included studies. Among them, detailed IPD-based survival data of three included studies was reconstructed based on the reported survival curves. [file 12916_2023_3181_MOESM3_ESM.xlsx]

## Sheet: IPD data of 12 included studies
Study ID	Patient ID	Age	Age_1	Gender	Smoke	Tumor size (cm）	Tumor size_1	Pathological type	T stge	N stage	Pathological stage	Pathological stage_1	ACT	ACT_1	NAT	NAT_1	Preoperative ctDNA	Postoperative ctDNA	MRD	Longitudinal ctDNA	PostACT ctDNA	Event_PFS	PFS_1 (months)	Event_OS	OS_1 (months)
Zhao X_2021	Zhao X_2021_P01	75	70-75 years	F	NA	3	2.1-3cm	AD	T1	N2	IIIA	III	Yes	pemetrexed+nedaplatin	NA	NA	Negative	Negative	Negative	NA	NA	0	18	0	18
Zhao X_2021	Zhao X_2021_P02	75	70-75 years	M	NA	4.8	3.1-5cm	SCC	T2	N0	IIA	II	Yes	pemetrexed+nedaplatin	NA	NA	Positive	Negative	Negative	NA	NA	0	18	0	18
Zhao X_2021	Zhao X_2021_P03	51	< 60 years	F	NA	5.1	＞ 5cm	AD	T3	N2	IIIB	III	Yes	pemetrexed+nedaplatin	NA	NA	NA	Positive	Positive	NA	NA	1	5	1	12
Zhao X_2021	Zhao X_2021_P04	74	70-75 years	M	NA	2.7	2.1-3cm	SCC	T1	N0	IA	I	NA	NA	NA	NA	Positive	Negative	Negative	NA	NA	0	18	0	18
Zhao X_2021	Zhao X_2021_P05	55	< 60 years	M	NA	5.5	＞ 5cm	SCC	T3	N0	IIB	II	Yes	pemetrexed+nedaplatin	NA	NA	Positive	Negative	Negative	NA	NA	0	18	0	18
Zhao X_2021	Zhao X_2021_P06	73	70-75 years	F	NA	3.7	3.1-5cm	AD	T2	N0	IB	I	NA	NA	NA	NA	Negative	Negative	Negative	NA	NA	0	18	0	18
Zhao X_2021	Zhao X_2021_P07	52	< 60 years	M	NA	3.8	3.1-5cm	AD	T2	N2	IIIA	III	Yes	pemetrexed+nedaplatin	NA	NA	Positive	Negative	Negative	NA	NA	0	18	0	18
Yue D_2022	Yue D_2022_P37	NA	NA	NA	NA	NA	NA	NA	NA	NA	NA	NA	NA	NA	Yes	Nivo+platinum	Negative	Positive	Positive	Positive	NA	1	2.59	NA	NA
Yue D_2022	Yue D_2022_P12	NA	NA	NA	NA	NA	NA	NA	NA	NA	NA	NA	NA	NA	Yes	Nivo+ipilimumab	Positive	Positive	Positive	Positive	NA	1	5.66	NA	NA
Yue D_2022	Yue D_2022_P2	NA	NA	NA	NA	NA	NA	NA	NA	NA	NA	NA	NA	NA	Yes	Nivo+ipilimumab	Positive	Positive	Positive	Negative	NA	1	8.46	NA	NA
Yue D_2022	Yue D_2022_P9	NA	NA	NA	NA	NA	NA	NA	NA	NA	NA	NA	NA	NA	Yes	Nivo+platinum	Positive	Positive	Positive	Positive	NA	1	8.38	NA	NA
Yue D_2022	Yue D_2022_P18	NA	NA	NA	NA	NA	NA	NA	NA	NA	NA	NA	NA	NA	Yes	Docetaxel+cisplatin	Positive	Positive	Positive	Positive	NA	1	12.82	NA	NA
Yue D_2022	Yue D_2022_P22	NA	NA	NA	NA	NA	NA	NA	NA	NA	NA	NA	NA	NA	Yes	Nivo+platinum	Positive	Positive	Positive	Positive	NA	0	16.48	NA	NA
Yue D_2022	Yue D_2022_P20	NA	NA	NA	NA	NA	NA	NA	NA	NA	NA	NA	NA	NA	Yes	Nivo+platinum	Positive	Positive	Positive	NA	NA	0	18.85	NA	NA
Yue D_2022	Yue D_2022_P8	NA	NA	NA	NA	NA	NA	NA	NA	NA	NA	NA	NA	NA	Yes	Nivo+ipilimumab	Positive	Negative	Negative	NA	NA	0	2.87	NA	NA
Yue D_2022	Yue D_2022_P6	NA	NA	NA	NA	NA	NA	NA	NA	NA	NA	NA	NA	NA	Yes	Docetaxel+cisplatin	Positive	Negative	Negative	Negative	NA	1	8.54	NA	NA
Yue D_2022	Yue D_2022_P23	NA	NA	NA	NA	NA	NA	NA	NA	NA	NA	NA	NA	NA	Yes	Nivo+platinum	Positive	Negative	Negative	Positive	NA	1	8.64	NA	NA
Yue D_2022	Yue D_2022_P17	NA	NA	NA	NA	NA	NA	NA	NA	NA	NA	NA	NA	NA	Yes	Pemetrexed+cisplatin	Positive	Negative	Negative	Positive	NA	1	9.66	NA	NA
Yue D_2022	Yue D_2022_P35	NA	NA	NA	NA	NA	NA	NA	NA	NA	NA	NA	NA	NA	Yes	Pemetrexed+cisplatin	Positive	Negative	Negative	NA	NA	0	14.05	NA	NA
Yue D_2022	Yue D_2022_P31	NA	NA	NA	NA	NA	NA	NA	NA	NA	NA	NA	NA	NA	Yes	Nivo+platinum	Positive	Negative	Negative	Negative	NA	0	15.09	NA	NA
Yue D_2022	Yue D_2022_P28	NA	NA	NA	NA	NA	NA	NA	NA	NA	NA	NA	NA	NA	Yes	Nivo+platinum	Positive	Negative	Negative	Negative	NA	0	16.89	NA	NA
Yue D_2022	Yue D_2022_P29	NA	NA	NA	NA	NA	NA	NA	NA	NA	NA	NA	NA	NA	Yes	Nivo+platinum	Positive	Negative	Negative	Negative	NA	0	16.84	NA	NA
Yue D_2022	Yue D_2022_P19	NA	NA	NA	NA	NA	NA	NA	NA	NA	NA	NA	NA	NA	Yes	Docetaxel+cisplatin	Positive	Negative	Negative	Negative	NA	0	19.19	NA	NA
Yue D_2022	Yue D_2022_P24	NA	NA	NA	NA	NA	NA	NA	NA	NA	NA	NA	NA	NA	Yes	Nivo+platinum	Positive	Negative	Negative	Positive	NA	0	19.61	NA	NA
Yue D_2022	Yue D_2022_P10	NA	NA	NA	NA	NA	NA	NA	NA	NA	NA	NA	NA	NA	Yes	Nivo+platinum	Negative	Negative	Negative	Negative	NA	0	21.86	NA	NA
Yue D_2022	Yue D_2022_P13	NA	NA	NA	NA	NA	NA	NA	NA	NA	NA	NA	NA	NA	Yes	Docetaxel+cisplatin	Positive	Negative	Negative	Positive	NA	0	22.43	NA	NA
Yue D_2022	Yue D_2022_P15	NA	NA	NA	NA	NA	NA	NA	NA	NA	NA	NA	NA	NA	Yes	Nivo+ipilimumab	Positive	Negative	Negative	Positive	NA	0	22.48	NA	NA
Yue D_2022	Yue D_2022_P11	NA	NA	NA	NA	NA	NA	NA	NA	NA	NA	NA	NA	NA	Yes	Nivo+platinum	Negative	Negative	Negative	Negative	NA	0	22.71	NA	NA
Yue D_2022	Yue D_2022_P7	NA	NA	NA	NA	NA	NA	NA	NA	NA	NA	NA	NA	NA	Yes	Nivo+platinum	Positive	Negative	Negative	Positive	NA	0	25.85	NA	NA
Xia L_2021	Xia L_2021_P10021	74	70-75 years	M	No	2.4	2.1-3cm	AD	T1	N2	III	III	Yes	CT+TKI	NA	NA	Negative	Negative	Negative	NA	NA	1	16.83	NA	NA
Xia L_2021	Xia L_2021_P10023	50	< 60 years	M	Yes	6.2	＞ 5cm	SCC	T3	N0	II	II	Yes	CT	NA	NA	Positive	Negative	Negative	NA	NA	1	17.03	NA	NA
Xia L_2021	Xia L_2021_P10028	61	60-69 years	M	No	1.3	≤ 2cm	AD	T1	N0	I	I	No	NA	NA	NA	Negative	Positive	Positive	NA	NA	1	25.47	NA	NA
Xia L_2021	Xia L_2021_P10030	50	< 60 years	M	Yes	4.2	3.1-5cm	SCC	T2	NA	II	II	Yes	CT	NA	NA	Positive	Negative	Negative	NA	NA	1	24.9	NA	NA
Xia L_2021	Xia L_2021_P10039	62	60-69 years	F	No	1.8	≤ 2cm	AD	T1	N2	III	III	Yes	CRT	NA	NA	Negative	Negative	Negative	NA	NA	1	36.5	NA	NA
Xia L_2021	Xia L_2021_P10041	46	< 60 years	M	No	4	3.1-5cm	AD	T2	N1	II	II	Yes	CT	NA	NA	Positive	Positive	Positive	NA	NA	1	11.97	NA	NA
Xia L_2021	Xia L_2021_P10049	68	60-69 years	M	No	2.7	2.1-3cm	AD	T1	N2	III	III	Yes	TKI	NA	NA	Negative	Negative	Negative	NA	NA	0	38.13	NA	NA
Xia L_2021	Xia L_2021_P10062	50	< 60 years	F	No	3	2.1-3cm	AD	T1	N0	I	I	No	NA	NA	NA	Negative	Negative	Negative	NA	NA	0	38.47	NA	NA
Xia L_2021	Xia L_2021_P10743	55	< 60 years	F	No	0.7	≤ 2cm	AD	T1	N0	I	I	No	NA	NA	NA	Negative	Negative	Negative	NA	NA	0	35.8	NA	NA
Xia L_2021	Xia L_2021_P10744	46	< 60 years	M	Yes	2.7	2.1-3cm	SCC	T1	N0	I	I	No	NA	NA	NA	Negative	Negative	Negative	NA	NA	0	36.17	NA	NA
Xia L_2021	Xia L_2021_P10745	55	< 60 years	F	No	2.5	2.1-3cm	AD	T1	N1	II	II	Yes	CT	NA	NA	Negative	Negative	Negative	NA	NA	1	21.93	NA	NA
Xia L_2021	Xia L_2021_P10746	75	70-75 years	F	No	2.3	2.1-3cm	AD	T1	N0	I	I	No	NA	NA	NA	Negative	Negative	Negative	NA	NA	1	15.73	NA	NA
Xia L_2021	Xia L_2021_P10747	52	< 60 years	F	No	2.5	2.1-3cm	AD	T1	N0	I	I	No	NA	NA	NA	Negative	Negative	Negative	NA	NA	0	35.93	NA	NA
Xia L_2021	Xia L_2021_P10751	59	< 60 years	M	No	3.4	3.1-5cm	AD	T2	N0	I	I	No	NA	NA	NA	Negative	Negative	Negative	NA	NA	0	35.97	NA	NA
Xia L_2021	Xia L_2021_P10752	54	< 60 years	F	No	5.2	＞ 5cm	SCC	T3	N0	II	II	Yes	CT	NA	NA	Positive	Negative	Negative	NA	NA	0	35.57	NA	NA
Xia L_2021	Xia L_2021_P10754	52	< 60 years	M	Yes	1.2	≤ 2cm	AD	T1	N0	I	I	No	NA	NA	NA	Negative	Negative	Negative	NA	NA	0	35.93	NA	NA
Xia L_2021	Xia L_2021_P10755	55	< 60 years	F	No	3	2.1-3cm	AD	T1	N0	I	I	Yes	CT	NA	NA	Negative	Negative	Negative	NA	NA	0	36.83	NA	NA
Xia L_2021	Xia L_2021_P10756	69	60-69 years	F	No	2.5	2.1-3cm	AD	T1	N0	I	I	No	NA	NA	NA	Negative	Negative	Negative	NA	NA	0	35.8	NA	NA
Xia L_2021	Xia L_2021_P10758	52	< 60 years	M	Yes	1.8	≤ 2cm	AD	T1	N0	I	I	No	NA	NA	NA	Negative	Negative	Negative	NA	NA	0	38.5	NA	NA
Xia L_2021	Xia L_2021_P10759	61	60-69 years	F	No	1.9	≤ 2cm	AD	T1	N0	I	I	No	NA	NA	NA	Negative	Negative	Negative	NA	NA	0	36.17	NA	NA
Xia L_2021	Xia L_2021_P10760	56	< 60 years	F	No	3.2	3.1-5cm	AD	T2	N0	I	I	Yes	CT	NA	NA	Negative	Negative	Negative	NA	NA	0	35.8	NA	NA
Xia L_2021	Xia L_2021_P10762	56	< 60 years	M	Yes	3.1	3.1-5cm	AD	T2	N1	II	II	Yes	CT	NA	NA	Negative	Negative	Positive	NA	NA	1	11.93	NA	NA
Xia L_2021	Xia L_2021_P10763	77	> 75 years	M	Yes	3.9	3.1-5cm	AD	T2	N1	II	II	Yes	TKI	NA	NA	Negative	Negative	Negative	NA	NA	0	37.87	NA	NA
Xia L_2021	Xia L_2021_P10765	51	< 60 years	M	Yes	4.2	3.1-5cm	SCC	T2	NA	II	II	Yes	CT	NA	NA	Positive	Negative	Negative	NA	NA	0	37.63	NA	NA
Xia L_2021	Xia L_2021_P10769	62	60-69 years	F	No	2.7	2.1-3cm	AD	T1	N2	III	III	Yes	CRT+TKI	NA	NA	Positive	Negative	Negative	NA	NA	1	15.73	NA	NA
Xia L_2021	Xia L_2021_P10770	62	60-69 years	F	No	1.6	≤ 2cm	AD	T1	N0	I	I	No	NA	NA	NA	Negative	NA	Negative	NA	NA	0	41.73	NA	NA
Xia L_2021	Xia L_2021_P10793	50	< 60 years	M	Yes	5.7	＞ 5cm	AD	T3	NA	III	III	No	NA	NA	NA	Positive	Positive	Positive	NA	NA	1	10.5	NA	NA
Xia L_2021	Xia L_2021_P10796	71	70-75 years	M	Yes	1.3	≤ 2cm	SCC	T1	N0	I	I	No	NA	NA	NA	Negative	Negative	Negative	NA	NA	0	36.53	NA	NA
Xia L_2021	Xia L_2021_P10797	52	< 60 years	M	Yes	1.5	≤ 2cm	AD	T1	N1	II	II	Yes	CT	NA	NA	Negative	Negative	Negative	NA	NA	0	38.77	NA	NA
Xia L_2021	Xia L_2021_P10804	62	60-69 years	M	Yes	2.9	2.1-3cm	AD	T1	N2	III	III	Yes	TKI	NA	NA	Negative	Negative	Negative	NA	NA	0	37.57	NA	NA
Xia L_2021	Xia L_2021_P10814	61	60-69 years	F	No	3.4	3.1-5cm	AD	T2	N1	II	II	Yes	CT	NA	NA	Negative	Negative	Negative	NA	NA	0	37.37	NA	NA
Xia L_2021	Xia L_2021_P11760	69	60-69 years	M	Yes	5.6	＞ 5cm	SCC	T3	NA	III	III	Yes	CT	NA	NA	Positive	Negative	Negative	NA	NA	1	12.63	NA	NA
Xia L_2021	Xia L_2021_P11761	61	60-69 years	F	No	2.9	2.1-3cm	AD	T1	N0	I	I	No	NA	NA	NA	Negative	Negative	Negative	NA	NA	0	35.8	NA	NA
Xia L_2021	Xia L_2021_P11768	50	< 60 years	F	No	2.4	2.1-3cm	AD	T1	N0	I	I	No	NA	NA	NA	Negative	Negative	Negative	NA	NA	0	35.8	NA	NA
Xia L_2021	Xia L_2021_P11772	64	60-69 years	F	No	2	≤ 2cm	AD	T1	N0	I	I	No	NA	NA	NA	Negative	Negative	Negative	NA	NA	0	35.3	NA	NA
Xia L_2021	Xia L_2021_P11777	55	< 60 years	F	No	1.9	≤ 2cm	AD	T1	N0	I	I	No	NA	NA	NA	Negative	Negative	Negative	NA	NA	0	35.93	NA	NA
Xia L_2021	Xia L_2021_P11778	71	70-75 years	M	No	2.2	2.1-3cm	AD	T1	N2	III	III	Yes	CT	NA	NA	Negative	Negative	Negative	NA	NA	0	36.03	NA	NA
Xia L_2021	Xia L_2021_P11782	65	60-69 years	M	No	2.1	2.1-3cm	AD	T1	N1	II	II	Yes	CT	NA	NA	Negative	Negative	Negative	NA	NA	0	36.13	NA	NA
Xia L_2021	Xia L_2021_P11784	68	60-69 years	F	No	2.3	2.1-3cm	AD	T1	N1	II	II	Yes	TKI	NA	NA	Negative	Negative	Negative	NA	NA	0	35.9	NA	NA
Xia L_2021	Xia L_2021_P13407	48	< 60 years	F	No	1.9	≤ 2cm	AD	T1	N0	I	I	No	NA	NA	NA	Negative	NA	Negative	NA	NA	0	36.1	NA	NA
Xia L_2021	Xia L_2021_P13411	48	< 60 years	F	No	1.4	≤ 2cm	AD	T1	N0	I	I	No	NA	NA	NA	Negative	Negative	Negative	NA	NA	0	35.67	NA	NA
Xia L_2021	Xia L_2021_P13414	65	60-69 years	M	Yes	3.8	3.1-5cm	SCC	T2	N0	I	I	No	NA	NA	NA	Negative	Negative	Negative	NA	NA	0	35.7	NA	NA
Xia L_2021	Xia L_2021_P13416	55	< 60 years	F	No	4.3	3.1-5cm	AD	T2	NA	II	II	Yes	CT	NA	NA	Negative	Negative	Negative	NA	NA	0	35.67	NA	NA
Xia L_2021	Xia L_2021_P13417	54	< 60 years	F	No	1.5	≤ 2cm	AD	T1	N0	I	I	No	NA	NA	NA	Negative	Negative	Negative	NA	NA	0	33.07	NA	NA
Xia L_2021	Xia L_2021_P13418	68	60-69 years	M	Yes	2.7	2.1-3cm	Other	T1	N0	I	I	Yes	CT	NA	NA	Positive	Negative	Negative	NA	NA	0	35.73	NA	NA
Xia L_2021	Xia L_2021_P13420	70	70-75 years	F	No	1.6	≤ 2cm	AD	T1	N0	I	I	No	NA	NA	NA	Negative	Negative	Negative	NA	NA	0	35.7	NA	NA
Xia L_2021	Xia L_2021_P13421	80	> 75 years	M	Yes	2.5	2.1-3cm	SCC	T1	N0	I	I	No	NA	NA	NA	Positive	Negative	Negative	NA	NA	1	18.27	NA	NA
Xia L_2021	Xia L_2021_P13422	61	60-69 years	M	No	2.5	2.1-3cm	AD	T1	N0	I	I	No	NA	NA	NA	Negative	Negative	Negative	NA	NA	0	36.33	NA	NA
Xia L_2021	Xia L_2021_P13425	52	< 60 years	F	Yes	3.5	3.1-5cm	Other	T2	N0	I	I	No	NA	NA	NA	Negative	NA	Negative	NA	NA	0	35.93	NA	NA
Xia L_2021	Xia L_2021_P14408	59	< 60 years	M	No	1.6	≤ 2cm	AD	T1	N0	I	I	No	NA	NA	NA	Negative	Negative	Negative	NA	NA	0	36.07	NA	NA
Xia L_2021	Xia L_2021_P14411	69	60-69 years	F	No	2.2	2.1-3cm	AD	T1	N2	III	III	Yes	TKI	NA	NA	Negative	Negative	Negative	NA	NA	0	36.1	NA	NA
Xia L_2021	Xia L_2021_P14412	64	60-69 years	M	Yes	1.6	≤ 2cm	AD	T1	N0	I	I	No	NA	NA	NA	Negative	Negative	Negative	NA	NA	0	35.97	NA	NA
Xia L_2021	Xia L_2021_P14413	58	< 60 years	F	No	1.6	≤ 2cm	AD	T1	N0	I	I	No	NA	NA	NA	Negative	Negative	Negative	NA	NA	0	36.07	NA	NA
Xia L_2021	Xia L_2021_P14414	67	60-69 years	M	Yes	2.3	2.1-3cm	AD	T1	N0	I	I	No	NA	NA	NA	Negative	Negative	Negative	NA	NA	0	36.57	NA	NA
Xia L_2021	Xia L_2021_P14449	63	60-69 years	F	No	2.2	2.1-3cm	AD	T1	N0	I	I	No	NA	NA	NA	Negative	Negative	Negative	NA	NA	0	35.73	NA	NA
Xia L_2021	Xia L_2021_P14451	59	< 60 years	F	No	2.3	2.1-3cm	AD	T1	N0	I	I	No	NA	NA	NA	Negative	NA	Negative	NA	NA	0	35.6	NA	NA
Xia L_2021	Xia L_2021_P14452	49	< 60 years	M	Yes	2	≤ 2cm	AD	T1	N0	I	I	No	NA	NA	NA	Negative	Negative	Negative	NA	NA	0	36.2	NA	NA
Xia L_2021	Xia L_2021_P14453	51	< 60 years	M	Yes	1.5	≤ 2cm	AD	T1	N0	I	I	No	NA	NA	NA	Negative	Negative	Negative	NA	NA	0	35.83	NA	NA
Xia L_2021	Xia L_2021_P14454	50	< 60 years	F	No	3.1	3.1-5cm	AD	T2	N0	I	I	Yes	CT	NA	NA	Negative	Negative	Negative	NA	NA	1	34.3	NA	NA
Xia L_2021	Xia L_2021_P14455	53	< 60 years	F	No	2.6	2.1-3cm	AD	T1	N0	I	I	Yes	CT	NA	NA	Negative	Negative	Negative	NA	NA	0	35.83	NA	NA
Xia L_2021	Xia L_2021_P14456	60	60-69 years	M	Yes	1.5	≤ 2cm	AD	T1	N0	I	I	No	NA	NA	NA	Negative	Negative	Negative	NA	NA	0	36.03	NA	NA
Xia L_2021	Xia L_2021_P14457	61	60-69 years	F	No	2.6	2.1-3cm	AD	T1	N0	I	I	No	NA	NA	NA	Negative	Negative	Negative	NA	NA	0	36.03	NA	NA
Xia L_2021	Xia L_2021_P170179	59	< 60 years	M	Yes	3	2.1-3cm	AD	T1	N0	I	I	Yes	CT	NA	NA	Positive	Negative	Negative	NA	NA	0	35.83	NA	NA
Xia L_2021	Xia L_2021_P170216	37	< 60 years	M	No	2.4	2.1-3cm	SCC	T1	N0	I	I	No	NA	NA	NA	Negative	Negative	Negative	NA	NA	1	7.3	NA	NA
Xia L_2021	Xia L_2021_P170222	73	70-75 years	F	Yes	4.2	3.1-5cm	SCC	T2	NA	II	II	No	NA	NA	NA	Positive	NA	Negative	NA	NA	1	5.53	NA	NA
Xia L_2021	Xia L_2021_P170224	66	60-69 years	M	Yes	2.7	2.1-3cm	AD	T1	N1	II	II	Yes	CT	NA	NA	Negative	Negative	Negative	NA	NA	0	36.33	NA	NA
Xia L_2021	Xia L_2021_P170225	50	< 60 years	M	Yes	2.9	2.1-3cm	AD	T1	N0	I	I	No	NA	NA	NA	Negative	Negative	Negative	NA	NA	0	36.17	NA	NA
Xia L_2021	Xia L_2021_P170228	63	60-69 years	M	Yes	1.8	≤ 2cm	AD	T1	N0	I	I	No	NA	NA	NA	Negative	Negative	Negative	NA	NA	0	36.13	NA	NA
Xia L_2021	Xia L_2021_P170229	62	60-69 years	M	Yes	5.8	＞ 5cm	SCC	T3	NA	III	III	Yes	CT	NA	NA	Positive	Negative	Negative	NA	NA	0	36.1	NA	NA
Xia L_2021	Xia L_2021_P170230	72	70-75 years	F	No	3.9	3.1-5cm	Other	T2	N2	III	III	Yes	TKI	NA	NA	Positive	Negative	Negative	NA	NA	0	36.03	NA	NA
Xia L_2021	Xia L_2021_P170232	54	< 60 years	M	Yes	4.3	3.1-5cm	SCC	T2	NA	II	II	Yes	CT	NA	NA	Positive	Negative	Negative	NA	NA	0	32.4	NA	NA
Xia L_2021	Xia L_2021_P170236	46	< 60 years	M	No	2.5	2.1-3cm	AD	T1	N0	I	I	No	NA	NA	NA	Negative	Negative	Negative	NA	NA	0	35.93	NA	NA
Xia L_2021	Xia L_2021_P170237	40	< 60 years	F	No	1.7	≤ 2cm	AD	T1	N2	III	III	Yes	TKI	NA	NA	Negative	Negative	Negative	NA	NA	1	26.17	NA	NA
Xia L_2021	Xia L_2021_P170241	70	70-75 years	F	No	3.6	3.1-5cm	AD	T2	N0	I	I	No	NA	NA	NA	Negative	Negative	Negative	NA	NA	1	17.3	NA	NA
Xia L_2021	Xia L_2021_P170243	59	< 60 years	M	No	4.1	3.1-5cm	AD	T2	NA	II	II	Yes	CT	NA	NA	Negative	Negative	Negative	NA	NA	0	35.6	NA	NA
Xia L_2021	Xia L_2021_P171621	78	> 75 years	M	Yes	4.5	3.1-5cm	AD	T2	NA	II	II	No	NA	NA	NA	Negative	Negative	Negative	NA	NA	1	13.47	NA	NA
Xia L_2021	Xia L_2021_P171624	71	70-75 years	M	No	2.3	2.1-3cm	AD	T1	N0	I	I	No	NA	NA	NA	Negative	Negative	Negative	NA	NA	0	31.53	NA	NA
Xia L_2021	Xia L_2021_P171627	52	< 60 years	F	No	2.7	2.1-3cm	AD	T1	N0	I	I	Yes	CT	NA	NA	Negative	Negative	Negative	NA	NA	1	24.03	NA	NA
Xia L_2021	Xia L_2021_P171632	64	60-69 years	M	No	2.4	2.1-3cm	AD	T1	N0	I	I	No	NA	NA	NA	Negative	Negative	Negative	NA	NA	1	7.2	NA	NA
Xia L_2021	Xia L_2021_P171634	65	60-69 years	M	No	3.6	3.1-5cm	AD	T2	N1	II	II	Yes	CT	NA	NA	Positive	Negative	Positive	NA	NA	1	8.6	NA	NA
Xia L_2021	Xia L_2021_P171635	64	60-69 years	F	No	2.3	2.1-3cm	AD	T1	N0	I	I	Yes	CT	NA	NA	Positive	Negative	Negative	NA	NA	0	35.97	NA	NA
Xia L_2021	Xia L_2021_P171637	48	< 60 years	F	No	1.5	≤ 2cm	AD	T1	N0	I	I	No	NA	NA	NA	Negative	Negative	Negative	NA	NA	0	30.2	NA	NA
Xia L_2021	Xia L_2021_P171641	64	60-69 years	F	No	5.2	＞ 5cm	AD	T3	N0	II	II	Yes	CT	NA	NA	Positive	Negative	Negative	NA	NA	0	30.27	NA	NA
Xia L_2021	Xia L_2021_P171642	62	60-69 years	F	No	0.8	≤ 2cm	AD	T1	N0	I	I	No	NA	NA	NA	Negative	Negative	Negative	NA	NA	0	30.03	NA	NA
Xia L_2021	Xia L_2021_P171643	77	> 75 years	M	Yes	4.2	3.1-5cm	SCC	T2	N2	III	III	Yes	CRT	NA	NA	Positive	Positive	Positive	NA	NA	1	16.2	NA	NA
Xia L_2021	Xia L_2021_P171644	54	< 60 years	M	Yes	1.8	≤ 2cm	AD	T1	N0	I	I	No	NA	NA	NA	Negative	Negative	Negative	NA	NA	0	30.93	NA	NA
Xia L_2021	Xia L_2021_P171649	60	60-69 years	M	Yes	1.4	≤ 2cm	AD	T1	N2	III	III	Yes	RT+TKI	NA	NA	Positive	Positive	Positive	NA	NA	0	33.17	NA	NA
Xia L_2021	Xia L_2021_P171650	58	< 60 years	M	Yes	2.5	2.1-3cm	SCC	T1	N1	II	II	Yes	CT	NA	NA	Negative	Negative	Negative	NA	NA	0	32.6	NA	NA
Xia L_2021	Xia L_2021_P171652	59	< 60 years	F	No	2.6	2.1-3cm	AD	T1	N2	III	III	Yes	TKI	NA	NA	Negative	Negative	Negative	NA	NA	0	33.2	NA	NA
Xia L_2021	Xia L_2021_P171653	64	60-69 years	M	Yes	2.8	2.1-3cm	AD	T1	N2	III	III	Yes	CT	NA	NA	Negative	Negative	Negative	NA	NA	0	33.13	NA	NA
Xia L_2021	Xia L_2021_P172986	62	60-69 years	M	Yes	2.5	2.1-3cm	SCC	T1	N0	I	I	Yes	CT	NA	NA	Negative	Negative	Negative	NA	NA	0	29.93	NA	NA
Xia L_2021	Xia L_2021_P172991	65	60-69 years	M	No	1.8	≤ 2cm	AD	T1	N0	I	I	No	NA	NA	NA	Negative	Negative	Negative	NA	NA	0	29.87	NA	NA
Xia L_2021	Xia L_2021_P172992	61	60-69 years	F	No	2.6	2.1-3cm	AD	T1	N0	I	I	No	NA	NA	NA	Negative	Negative	Negative	NA	NA	1	18.27	NA	NA
Xia L_2021	Xia L_2021_P172993	56	< 60 years	M	Yes	7.9	＞ 5cm	AD	T4	NA	III	III	Yes	CT	NA	NA	Positive	Negative	Negative	NA	NA	0	32.5	NA	NA
Xia L_2021	Xia L_2021_P172994	55	< 60 years	F	No	2.6	2.1-3cm	AD	T1	N0	I	I	No	NA	NA	NA	Negative	Negative	Negative	NA	NA	0	30.6	NA	NA
Xia L_2021	Xia L_2021_P172995	41	< 60 years	M	Yes	4.2	3.1-5cm	AD	T2	NA	II	II	No	NA	NA	NA	Negative	Negative	Negative	NA	NA	0	30.1	NA	NA
Xia L_2021	Xia L_2021_P172996	52	< 60 years	M	No	1.8	≤ 2cm	AD	T1	N0	I	I	No	NA	NA	NA	Negative	Negative	Negative	NA	NA	0	29.7	NA	NA
Xia L_2021	Xia L_2021_P172997	67	60-69 years	F	No	2.4	2.1-3cm	AD	T1	N0	I	I	No	NA	NA	NA	Negative	Negative	Negative	NA	NA	1	21.13	NA	NA
Xia L_2021	Xia L_2021_P173003	55	< 60 years	F	No	2.5	2.1-3cm	AD	T1	N2	III	III	Yes	TKI	NA	NA	Positive	Positive	Positive	NA	NA	0	32.83	NA	NA
Xia L_2021	Xia L_2021_P173004	65	60-69 years	M	No	2.2	2.1-3cm	AD	T1	N0	I	I	No	NA	NA	NA	Negative	Negative	Negative	NA	NA	0	29.67	NA	NA
Xia L_2021	Xia L_2021_P173005	43	< 60 years	F	No	5.9	＞ 5cm	SCC	T3	N0	II	II	Yes	CT	NA	NA	Positive	Negative	Negative	NA	NA	0	29.67	NA	NA
Xia L_2021	Xia L_2021_P173006	63	60-69 years	F	No	1.6	≤ 2cm	AD	T1	N0	I	I	No	NA	NA	NA	Negative	Negative	Negative	NA	NA	0	29.67	NA	NA
Xia L_2021	Xia L_2021_P173010	79	> 75 years	M	Yes	5.9	＞ 5cm	SCC	T3	N0	II	II	No	NA	NA	NA	Positive	Negative	Positive	NA	NA	1	12.93	NA	NA
Xia L_2021	Xia L_2021_P173011	56	< 60 years	F	No	1.8	≤ 2cm	AD	T1	N0	I	I	No	NA	NA	NA	Negative	Negative	Negative	NA	NA	0	32.77	NA	NA
Xia L_2021	Xia L_2021_P173012	45	< 60 years	F	No	3.9	3.1-5cm	AD	T2	N0	I	I	Yes	CT	NA	NA	Negative	Negative	Negative	NA	NA	0	29.63	NA	NA
Xia L_2021	Xia L_2021_P173014	70	70-75 years	M	Yes	3	2.1-3cm	SCC	T1	N1	II	II	Yes	CT	NA	NA	Negative	Negative	Negative	NA	NA	0	32.73	NA	NA
Xia L_2021	Xia L_2021_P173015	77	> 75 years	M	Yes	2.8	2.1-3cm	AD	T1	N0	I	I	No	NA	NA	NA	Positive	Negative	Positive	NA	NA	1	3.2	NA	NA
Xia L_2021	Xia L_2021_P174115	68	60-69 years	M	Yes	1.2	≤ 2cm	AD	T1	N0	I	I	No	NA	NA	NA	Negative	Negative	Negative	NA	NA	0	35.2	NA	NA
Xia L_2021	Xia L_2021_P174117	64	60-69 years	F	No	3.1	3.1-5cm	AD	T2	N2	III	III	Yes	TKI	NA	NA	Positive	Negative	Negative	NA	NA	1	32.4	NA	NA
Xia L_2021	Xia L_2021_P174118	63	60-69 years	F	No	2.9	2.1-3cm	AD	T1	N0	I	I	No	NA	NA	NA	Negative	Negative	Negative	NA	NA	0	29.3	NA	NA
Xia L_2021	Xia L_2021_P174139	48	< 60 years	F	No	3.8	3.1-5cm	SCC	T2	N1	II	II	Yes	CT	NA	NA	Positive	Negative	Negative	NA	NA	0	32.93	NA	NA
Xia L_2021	Xia L_2021_P174140	50	< 60 years	F	No	1.3	≤ 2cm	AD	T1	N0	I	I	No	NA	NA	NA	Negative	Negative	Negative	NA	NA	0	29.1	NA	NA
Xia L_2021	Xia L_2021_P174142	53	< 60 years	F	No	1.1	≤ 2cm	AD	T1	N0	I	I	No	NA	NA	NA	Negative	Negative	Negative	NA	NA	0	29.8	NA	NA
Xia L_2021	Xia L_2021_P175548	55	< 60 years	M	No	3.3	3.1-5cm	AD	T2	N0	I	I	No	NA	NA	NA	Negative	Negative	Negative	NA	NA	1	3.67	NA	NA
Xia L_2021	Xia L_2021_P175577	60	60-69 years	M	Yes	1.7	≤ 2cm	SCC	T1	N0	I	I	No	NA	NA	NA	Negative	Negative	Negative	NA	NA	0	29.63	NA	NA
Xia L_2021	Xia L_2021_P175578	66	60-69 years	F	No	3	2.1-3cm	AD	T1	N1	II	II	Yes	TKI	NA	NA	Negative	Negative	Negative	NA	NA	0	29.93	NA	NA
Xia L_2021	Xia L_2021_P175584	56	< 60 years	M	Yes	3.1	3.1-5cm	SCC	T2	N1	II	II	Yes	CT	NA	NA	Positive	Negative	Negative	NA	NA	0	29.63	NA	NA
Xia L_2021	Xia L_2021_P175586	54	< 60 years	M	Yes	0.9	≤ 2cm	AD	T1	N0	I	I	No	NA	NA	NA	Negative	Negative	Negative	NA	NA	0	29.63	NA	NA
Xia L_2021	Xia L_2021_P177675	67	60-69 years	M	Yes	4.6	3.1-5cm	SCC	T2	NA	II	II	Yes	CT	NA	NA	Positive	Negative	Negative	NA	NA	0	30.1	NA	NA
Xia L_2021	Xia L_2021_P177680	78	> 75 years	M	Yes	4.1	3.1-5cm	AD	T2	NA	II	II	No	NA	NA	NA	Negative	Negative	Negative	NA	NA	0	30.07	NA	NA
Xia L_2021	Xia L_2021_P177681	57	< 60 years	F	No	2.2	2.1-3cm	AD	T1	N0	I	I	No	NA	NA	NA	Negative	Negative	Negative	NA	NA	0	29.8	NA	NA
Xia L_2021	Xia L_2021_P177682	73	70-75 years	F	No	3.2	3.1-5cm	AD	T2	N0	I	I	No	NA	NA	NA	Negative	Negative	Negative	NA	NA	0	29.87	NA	NA
Xia L_2021	Xia L_2021_P177683	63	60-69 years	M	Yes	3	2.1-3cm	SCC	T1	N2	III	III	Yes	CT	NA	NA	Positive	Negative	Negative	NA	NA	0	31.77	NA	NA
Xia L_2021	Xia L_2021_P177684	40	< 60 years	M	Yes	0.9	≤ 2cm	AD	T1	N0	I	I	No	NA	NA	NA	Negative	Negative	Negative	NA	NA	0	29.87	NA	NA
Xia L_2021	Xia L_2021_P177685	54	< 60 years	F	No	2	≤ 2cm	AD	T1	N0	I	I	No	NA	NA	NA	Negative	Negative	Negative	NA	NA	0	29.93	NA	NA
Xia L_2021	Xia L_2021_P177686	60	60-69 years	F	No	3.7	3.1-5cm	AD	T2	N0	I	I	No	NA	NA	NA	Negative	Negative	Negative	NA	NA	1	9.5	NA	NA
Xia L_2021	Xia L_2021_P177689	61	60-69 years	F	No	3.2	3.1-5cm	Other	T2	N0	I	I	No	NA	NA	NA	Positive	Negative	Negative	NA	NA	1	12.1	NA	NA
Xia L_2021	Xia L_2021_P177691	67	60-69 years	F	No	3.7	3.1-5cm	AD	T2	N0	I	I	Yes	CT	NA	NA	Negative	Negative	Negative	NA	NA	0	29.63	NA	NA
Xia L_2021	Xia L_2021_P178951	77	> 75 years	F	No	2.8	2.1-3cm	AD	T1	N0	I	I	No	NA	NA	NA	Negative	NA	Negative	NA	NA	0	29.87	NA	NA
Xia L_2021	Xia L_2021_P180294	63	60-69 years	M	Yes	3.4	3.1-5cm	SCC	T2	N1	II	II	Yes	CRT	NA	NA	Positive	Positive	Positive	NA	NA	1	19.13	NA	NA
Xia L_2021	Xia L_2021_P180297	53	< 60 years	F	No	2.5	2.1-3cm	AD	T1	N0	I	I	Yes	CT	NA	NA	Negative	Negative	Negative	NA	NA	0	30.03	NA	NA
Xia L_2021	Xia L_2021_P180376	47	< 60 years	M	No	3.3	3.1-5cm	AD	T2	N0	I	I	Yes	CT	NA	NA	Negative	Negative	Negative	NA	NA	0	29.87	NA	NA
Xia L_2021	Xia L_2021_P180377	59	< 60 years	F	No	1.9	≤ 2cm	AD	T1	N0	I	I	No	NA	NA	NA	Negative	Negative	Negative	NA	NA	0	29.57	NA	NA
Xia L_2021	Xia L_2021_P180378	71	70-75 years	F	No	2.8	2.1-3cm	Other	T1	N2	III	III	Yes	TKI	NA	NA	Negative	Negative	Negative	NA	NA	1	17.67	NA	NA
Xia L_2021	Xia L_2021_P180380	55	< 60 years	F	No	2.8	2.1-3cm	AD	T1	N0	I	I	No	NA	NA	NA	Negative	Negative	Negative	NA	NA	0	29.3	NA	NA
Xia L_2021	Xia L_2021_P181834	56	< 60 years	F	No	1.9	≤ 2cm	AD	T1	N0	I	I	No	NA	NA	NA	Negative	Negative	Negative	NA	NA	0	29.27	NA	NA
Xia L_2021	Xia L_2021_P181845	69	60-69 years	M	Yes	3	2.1-3cm	AD	T1	N2	III	III	Yes	CT	NA	NA	Negative	Positive	Positive	NA	NA	1	21.73	NA	NA
Xia L_2021	Xia L_2021_P181846	59	< 60 years	M	No	1.2	≤ 2cm	AD	T1	N0	I	I	No	NA	NA	NA	Negative	Negative	Negative	NA	NA	0	24.57	NA	NA
Xia L_2021	Xia L_2021_P181847	47	< 60 years	F	No	1.2	≤ 2cm	AD	T1	N0	I	I	No	NA	NA	NA	Positive	Positive	Positive	NA	NA	1	14.83	NA	NA
Xia L_2021	Xia L_2021_P181851	72	70-75 years	F	No	3	2.1-3cm	AD	T1	N0	I	I	No	NA	NA	NA	Positive	Positive	Positive	NA	NA	1	11.8	NA	NA
Xia L_2021	Xia L_2021_P181852	60	60-69 years	F	No	1.9	≤ 2cm	AD	T1	N0	I	I	No	NA	NA	NA	Negative	Negative	Negative	NA	NA	0	26.57	NA	NA
Xia L_2021	Xia L_2021_P181854	61	60-69 years	F	No	2.4	2.1-3cm	AD	T1	N0	I	I	No	NA	NA	NA	Negative	Negative	Negative	NA	NA	0	28.97	NA	NA
Xia L_2021	Xia L_2021_P181855	52	< 60 years	F	No	1.4	≤ 2cm	AD	T1	N0	I	I	No	NA	NA	NA	Negative	Negative	Negative	NA	NA	0	24.17	NA	NA
Xia L_2021	Xia L_2021_P181857	47	< 60 years	F	No	3.7	3.1-5cm	AD	T2	N0	I	I	Yes	TKI	NA	NA	Positive	Negative	Positive	NA	NA	1	22.8	NA	NA
Xia L_2021	Xia L_2021_P185018	56	< 60 years	F	No	2.7	2.1-3cm	AD	T1	N0	I	I	No	NA	NA	NA	Negative	Negative	Negative	NA	NA	0	23.93	NA	NA
Xia L_2021	Xia L_2021_P185019	72	70-75 years	F	No	2	≤ 2cm	AD	T1	N0	I	I	No	NA	NA	NA	Negative	Negative	Negative	NA	NA	0	24	NA	NA
Xia L_2021	Xia L_2021_P185020	66	60-69 years	F	No	1.2	≤ 2cm	AD	T1	N0	I	I	No	NA	NA	NA	Negative	NA	Negative	NA	NA	0	24.43	NA	NA
Xia L_2021	Xia L_2021_P185022	43	< 60 years	F	No	2	≤ 2cm	AD	T1	N0	I	I	No	NA	NA	NA	Negative	Negative	Negative	NA	NA	0	24	NA	NA
Xia L_2021	Xia L_2021_P185023	67	60-69 years	F	No	4.3	3.1-5cm	AD	T2	N0	I	I	Yes	CT	NA	NA	Negative	Negative	Negative	NA	NA	1	15.73	NA	NA
Xia L_2021	Xia L_2021_P185024	73	70-75 years	M	No	3.5	3.1-5cm	AD	T2	N1	II	II	Yes	CT+TKI	NA	NA	Negative	Negative	Negative	NA	NA	1	18.07	NA	NA
Xia L_2021	Xia L_2021_P185025	64	60-69 years	F	No	2.4	2.1-3cm	AD	T1	N1	II	II	Yes	TKI	NA	NA	Negative	Negative	Negative	NA	NA	1	23.73	NA	NA
Xia L_2021	Xia L_2021_P185026	52	< 60 years	F	No	2.1	2.1-3cm	AD	T1	N0	I	I	No	NA	NA	NA	Negative	Negative	Negative	NA	NA	0	23.53	NA	NA
Xia L_2021	Xia L_2021_P185027	59	< 60 years	M	Yes	1.6	≤ 2cm	AD	T1	N0	I	I	No	NA	NA	NA	Negative	NA	Negative	NA	NA	0	24.07	NA	NA
Xia L_2021	Xia L_2021_P185028	64	60-69 years	M	Yes	2.8	2.1-3cm	AD	T1	N2	III	III	Yes	CT	NA	NA	Negative	Negative	Negative	NA	NA	0	23.53	NA	NA
Xia L_2021	Xia L_2021_P185029	51	< 60 years	F	No	2.1	2.1-3cm	AD	T1	N0	I	I	No	NA	NA	NA	Negative	NA	Negative	NA	NA	0	23.63	NA	NA
Xia L_2021	Xia L_2021_P185031	61	60-69 years	F	No	3.9	3.1-5cm	AD	T2	N2	III	III	Yes	ICB	NA	NA	Positive	Negative	Negative	NA	NA	0	27	NA	NA
Xia L_2021	Xia L_2021_P185032	58	< 60 years	F	No	3.2	3.1-5cm	AD	T2	N0	I	I	No	NA	NA	NA	Negative	Negative	Negative	NA	NA	0	24.27	NA	NA
Xia L_2021	Xia L_2021_P185034	65	60-69 years	M	Yes	4.7	3.1-5cm	SCC	T2	NA	II	II	Yes	CT	NA	NA	Positive	Negative	Negative	NA	NA	1	13.17	NA	NA
Xia L_2021	Xia L_2021_P185035	56	< 60 years	M	Yes	4.7	3.1-5cm	AD	T2	NA	II	II	Yes	CT	NA	NA	Positive	Negative	Negative	NA	NA	0	23.8	NA	NA
Xia L_2021	Xia L_2021_P185037	48	< 60 years	M	No	3.4	3.1-5cm	AD	T2	N1	II	II	Yes	CT	NA	NA	Positive	Negative	Negative	NA	NA	1	12.8	NA	NA
Xia L_2021	Xia L_2021_P188457	47	< 60 years	F	Yes	1.5	≤ 2cm	AD	T1	N0	I	I	No	NA	NA	NA	Negative	Negative	Negative	NA	NA	0	23.67	NA	NA
Xia L_2021	Xia L_2021_P188458	59	< 60 years	F	No	2	≤ 2cm	AD	T1	N0	I	I	No	NA	NA	NA	Negative	Negative	Negative	NA	NA	0	23.63	NA	NA
Xia L_2021	Xia L_2021_P188459	80	> 75 years	M	Yes	3.4	3.1-5cm	SCC	T2	N0	I	I	No	NA	NA	NA	Positive	Negative	Negative	NA	NA	0	23.57	NA	NA
Xia L_2021	Xia L_2021_P188461	57	< 60 years	M	No	1	≤ 2cm	AD	T1	N0	I	I	No	NA	NA	NA	Negative	Negative	Negative	NA	NA	0	23.57	NA	NA
Xia L_2021	Xia L_2021_P188462	56	< 60 years	F	No	1.2	≤ 2cm	AD	T1	N0	I	I	No	NA	NA	NA	Negative	NA	Negative	NA	NA	0	23.5	NA	NA
Xia L_2021	Xia L_2021_P188464	65	60-69 years	M	Yes	2.6	2.1-3cm	AD	T1	N0	I	I	No	NA	NA	NA	Negative	Negative	Negative	NA	NA	0	23.43	NA	NA
Xia L_2021	Xia L_2021_P188466	46	< 60 years	F	No	1.5	≤ 2cm	AD	T1	N0	I	I	No	NA	NA	NA	Negative	Negative	Negative	NA	NA	0	23.43	NA	NA
Xia L_2021	Xia L_2021_P188467	80	> 75 years	M	No	1.7	≤ 2cm	AD	T1	N0	I	I	No	NA	NA	NA	Negative	NA	NA	NA	NA	0	29.8	NA	NA
Xia L_2021	Xia L_2021_P188469	55	< 60 years	F	No	1.4	≤ 2cm	AD	T1	N0	I	I	No	NA	NA	NA	Negative	NA	Negative	NA	NA	0	23.27	NA	NA
Xia L_2021	Xia L_2021_P188471	43	< 60 years	M	Yes	2.1	2.1-3cm	AD	T1	N0	I	I	No	NA	NA	NA	Negative	Negative	Negative	NA	NA	0	23.37	NA	NA
Xia L_2021	Xia L_2021_P188472	63	60-69 years	F	No	1.5	≤ 2cm	AD	T1	N0	I	I	No	NA	NA	NA	Negative	NA	Negative	NA	NA	0	23.3	NA	NA
Xia L_2021	Xia L_2021_P188473	50	< 60 years	F	No	5.1	＞ 5cm	AD	T3	N0	II	II	No	NA	NA	NA	Negative	Negative	Negative	NA	NA	0	23.53	NA	NA
Xia L_2021	Xia L_2021_P188474	60	60-69 years	F	No	1.3	≤ 2cm	AD	T1	N0	I	I	No	NA	NA	NA	Negative	NA	Negative	NA	NA	0	23.57	NA	NA
Xia L_2021	Xia L_2021_P188475	52	< 60 years	F	No	2.9	2.1-3cm	AD	T1	N0	I	I	No	NA	NA	NA	Negative	Negative	Negative	NA	NA	0	23.37	NA	NA
Xia L_2021	Xia L_2021_P188476	55	< 60 years	M	Yes	4.5	3.1-5cm	SCC	T2	NA	II	II	Yes	CT	NA	NA	Positive	Negative	Negative	NA	NA	0	23.4	NA	NA
Xia L_2021	Xia L_2021_P188477	46	< 60 years	F	No	1.2	≤ 2cm	AD	T1	N0	I	I	No	NA	NA	NA	Negative	Negative	Negative	NA	NA	0	23.33	NA	NA
Xia L_2021	Xia L_2021_P188478	78	> 75 years	M	Yes	2.2	2.1-3cm	AD	T1	N0	I	I	No	NA	NA	NA	Negative	Negative	Negative	NA	NA	0	23.37	NA	NA
Xia L_2021	Xia L_2021_P188479	68	60-69 years	F	No	9.2	＞ 5cm	SCC	T4	NA	III	III	Yes	CT	NA	NA	Positive	NA	Negative	NA	NA	0	24.03	NA	NA
Xia L_2021	Xia L_2021_P188480	55	< 60 years	F	No	2.2	2.1-3cm	AD	T1	N0	I	I	No	NA	NA	NA	Negative	NA	Negative	NA	NA	0	24.03	NA	NA
Xia L_2021	Xia L_2021_P188481	49	< 60 years	F	No	2.8	2.1-3cm	Other	T1	N2	III	III	Yes	RT	NA	NA	Negative	Negative	Negative	NA	NA	1	8.17	NA	NA
Xia L_2021	Xia L_2021_P188482	57	< 60 years	F	No	2.7	2.1-3cm	AD	T1	N0	I	I	No	NA	NA	NA	Negative	NA	Negative	NA	NA	1	22.53	NA	NA
Xia L_2021	Xia L_2021_P188484	52	< 60 years	F	No	1.6	≤ 2cm	AD	T1	N0	I	I	No	NA	NA	NA	Negative	NA	Negative	NA	NA	0	23.37	NA	NA
Xia L_2021	Xia L_2021_P188487	75	70-75 years	F	No	2.3	2.1-3cm	AD	T1	N0	I	I	No	NA	NA	NA	Negative	NA	Negative	NA	NA	0	23.83	NA	NA
Xia L_2021	Xia L_2021_P190486	68	60-69 years	M	Yes	3.6	3.1-5cm	AD	T2	N1	II	II	Yes	CT	NA	NA	Positive	Negative	Negative	NA	NA	0	23.83	NA	NA
Xia L_2021	Xia L_2021_P190487	71	70-75 years	M	Yes	2.6	2.1-3cm	AD	T1	N0	I	I	No	NA	NA	NA	Negative	Negative	Negative	NA	NA	0	23.77	NA	NA
Xia L_2021	Xia L_2021_P190489	75	70-75 years	M	Yes	2.1	2.1-3cm	SCC	T1	N0	I	I	No	NA	NA	NA	Negative	Negative	Negative	NA	NA	0	23.77	NA	NA
Xia L_2021	Xia L_2021_P190490	61	60-69 years	M	Yes	3.8	3.1-5cm	SCC	T2	N1	II	II	Yes	CT	NA	NA	Positive	Negative	Negative	NA	NA	1	10.33	NA	NA
Xia L_2021	Xia L_2021_P190491	61	60-69 years	M	No	2.2	2.1-3cm	AD	T1	N1	II	II	Yes	CT	NA	NA	Negative	Negative	Negative	NA	NA	0	23.67	NA	NA
Xia L_2021	Xia L_2021_P190492	57	< 60 years	M	Yes	4.7	3.1-5cm	AD	T2	NA	II	II	Yes	CT	NA	NA	Negative	Negative	Negative	NA	NA	0	23.63	NA	NA
Xia L_2021	Xia L_2021_P193181	47	< 60 years	F	No	1.5	≤ 2cm	AD	T1	N0	I	I	No	NA	NA	NA	Negative	Negative	Negative	NA	NA	0	23.93	NA	NA
Xia L_2021	Xia L_2021_P193182	66	60-69 years	M	No	3.2	3.1-5cm	AD	T2	N1	II	II	Yes	CT	NA	NA	Negative	NA	Negative	NA	NA	1	13.43	NA	NA
Xia L_2021	Xia L_2021_P193183	55	< 60 years	M	No	2.5	2.1-3cm	AD	T1	N0	I	I	No	NA	NA	NA	Negative	NA	Negative	NA	NA	0	23.67	NA	NA
Xia L_2021	Xia L_2021_P193184	42	< 60 years	M	No	2.3	2.1-3cm	AD	T1	N2	III	III	Yes	CRT	NA	NA	Positive	Positive	Positive	NA	NA	1	23.23	NA	NA
Xia L_2021	Xia L_2021_P193187	53	< 60 years	F	No	3.6	3.1-5cm	AD	T2	N0	I	I	Yes	CT	NA	NA	Negative	Negative	Negative	NA	NA	0	23.67	NA	NA
Xia L_2021	Xia L_2021_P193188	47	< 60 years	F	No	1.5	≤ 2cm	AD	T1	N0	I	I	No	NA	NA	NA	Negative	Negative	Negative	NA	NA	0	23.67	NA	NA
Xia L_2021	Xia L_2021_P193190	76	> 75 years	M	Yes	2.5	2.1-3cm	AD	T1	N0	I	I	No	NA	NA	NA	Negative	Negative	Negative	NA	NA	1	20.17	NA	NA
Xia L_2021	Xia L_2021_P193191	50	< 60 years	F	No	2.1	2.1-3cm	AD	T1	N0	I	I	No	NA	NA	NA	Negative	Negative	Negative	NA	NA	0	23.73	NA	NA
Xia L_2021	Xia L_2021_P194545	46	< 60 years	F	No	1.6	≤ 2cm	AD	T1	N1	II	II	Yes	CT	NA	NA	Negative	NA	Negative	NA	NA	0	23.8	NA	NA
Xia L_2021	Xia L_2021_P195210	72	70-75 years	M	Yes	2.4	2.1-3cm	SCC	T1	N0	I	I	No	NA	NA	NA	Positive	Negative	Negative	NA	NA	0	23.13	NA	NA
Xia L_2021	Xia L_2021_P195211	72	70-75 years	F	No	3.2	3.1-5cm	AD	T2	N0	I	I	No	NA	NA	NA	Negative	Negative	Negative	NA	NA	0	23.53	NA	NA
Xia L_2021	Xia L_2021_P195212	64	60-69 years	M	No	4.4	3.1-5cm	AD	T2	N2	III	III	Yes	CRT	NA	NA	Positive	Negative	Negative	NA	NA	1	15.83	NA	NA
Xia L_2021	Xia L_2021_P195213	67	60-69 years	M	No	1.9	≤ 2cm	AD	T1	N0	I	I	No	NA	NA	NA	Negative	NA	Negative	NA	NA	0	23.5	NA	NA
Xia L_2021	Xia L_2021_P197029	68	60-69 years	M	Yes	1.5	≤ 2cm	AD	T1	N0	I	I	No	NA	NA	NA	Negative	Negative	Negative	NA	NA	0	17.67	NA	NA
Xia L_2021	Xia L_2021_P197030	68	60-69 years	F	No	3	2.1-3cm	AD	T1	N1	II	II	Yes	TKI	NA	NA	Negative	Negative	Negative	NA	NA	0	20.8	NA	NA
Xia L_2021	Xia L_2021_P200053	53	< 60 years	F	No	3.2	3.1-5cm	AD	T2	N0	I	I	No	NA	NA	NA	Negative	Negative	Negative	NA	NA	0	17.5	NA	NA
Xia L_2021	Xia L_2021_P200054	67	60-69 years	F	No	0.5	≤ 2cm	AD	T1	N0	I	I	No	NA	NA	NA	Negative	Negative	Negative	NA	NA	0	20.9	NA	NA
Xia L_2021	Xia L_2021_P203265	42	< 60 years	F	No	2.4	2.1-3cm	AD	T1	N0	I	I	Yes	TKI	NA	NA	Negative	Negative	Negative	NA	NA	0	17.73	NA	NA
Xia L_2021	Xia L_2021_P203266	51	< 60 years	F	No	4.2	3.1-5cm	AD	T2	N2	III	III	Yes	TKI	NA	NA	Negative	Negative	Negative	NA	NA	0	17.77	NA	NA
Xia L_2021	Xia L_2021_P203268	60	60-69 years	F	No	3.8	3.1-5cm	AD	T2	N2	III	III	Yes	CRT	NA	NA	Negative	Positive	Positive	NA	NA	0	14.57	NA	NA
Xia L_2021	Xia L_2021_P203269	51	< 60 years	F	No	2.8	2.1-3cm	AD	T1	N0	I	I	Yes	CT	NA	NA	Negative	Negative	Negative	NA	NA	0	17.97	NA	NA
Xia L_2021	Xia L_2021_P203270	55	< 60 years	M	No	1.2	≤ 2cm	AD	T1	N0	I	I	No	NA	NA	NA	Negative	Negative	Negative	NA	NA	0	14.4	NA	NA
Xia L_2021	Xia L_2021_P203636	48	< 60 years	F	No	2.5	2.1-3cm	AD	T1	N2	III	III	Yes	TKI	NA	NA	Negative	Positive	Positive	NA	NA	0	18.17	NA	NA
Xia L_2021	Xia L_2021_P205099	55	< 60 years	M	Yes	4	3.1-5cm	AD	T2	N0	I	I	Yes	CT	NA	NA	Negative	Negative	Negative	NA	NA	0	13.9	NA	NA
Xia L_2021	Xia L_2021_P205354	48	< 60 years	F	No	2.7	2.1-3cm	AD	T1	N0	I	I	No	NA	NA	NA	Negative	Negative	Negative	NA	NA	0	17.7	NA	NA
Xia L_2021	Xia L_2021_P205355	43	< 60 years	F	No	1.7	≤ 2cm	AD	T1	N0	I	I	No	NA	NA	NA	Negative	Negative	Negative	NA	NA	0	17.63	NA	NA
Xia L_2021	Xia L_2021_P205357	54	< 60 years	M	No	1.2	≤ 2cm	AD	T1	N0	I	I	No	NA	NA	NA	Negative	Negative	Negative	NA	NA	0	17.63	NA	NA
Xia L_2021	Xia L_2021_P205359	69	60-69 years	F	No	1.1	≤ 2cm	AD	T1	N0	I	I	No	NA	NA	NA	Negative	Negative	Negative	NA	NA	0	15.17	NA	NA
Xia L_2021	Xia L_2021_P206204	51	< 60 years	F	No	3.1	3.1-5cm	AD	T2	N1	II	II	Yes	CT	NA	NA	Negative	Negative	Negative	NA	NA	1	11.87	NA	NA
Xia L_2021	Xia L_2021_P206205	65	60-69 years	F	No	2.4	2.1-3cm	AD	T1	N0	I	I	No	NA	NA	NA	Negative	Negative	Negative	NA	NA	0	14.37	NA	NA
Xia L_2021	Xia L_2021_P207987	71	70-75 years	M	Yes	2	≤ 2cm	SCC	T1	N0	I	I	No	NA	NA	NA	Positive	Negative	Negative	NA	NA	0	11.4	NA	NA
Xia L_2021	Xia L_2021_P209175	51	< 60 years	M	Yes	3.3	3.1-5cm	SCC	T2	N0	I	I	Yes	CRT	NA	NA	Positive	NA	Positive	NA	NA	0	13.97	NA	NA
Xia L_2021	Xia L_2021_P212658	33	< 60 years	M	No	2.6	2.1-3cm	AD	T1	N0	I	I	No	NA	NA	NA	Negative	Negative	Negative	NA	NA	0	11.37	NA	NA
Xia L_2021	Xia L_2021_P212751	54	< 60 years	F	No	2.4	2.1-3cm	AD	T1	N2	III	III	Yes	TKI	NA	NA	Negative	NA	Negative	NA	NA	0	11.83	NA	NA
Xia L_2021	Xia L_2021_P7461	64	60-69 years	M	Yes	2.1	2.1-3cm	AD	T1	N0	I	I	Yes	CT	NA	NA	Positive	Negative	Negative	NA	NA	0	40.9	NA	NA
Xia L_2021	Xia L_2021_P7466	47	< 60 years	F	No	1.3	≤ 2cm	AD	T1	N0	I	I	No	NA	NA	NA	Negative	Negative	Negative	NA	NA	0	40.9	NA	NA
Xia L_2021	Xia L_2021_P7469	43	< 60 years	F	No	1	≤ 2cm	AD	T1	N0	I	I	No	NA	NA	NA	Negative	Negative	Negative	NA	NA	0	41.07	NA	NA
Xia L_2021	Xia L_2021_P7471	50	< 60 years	F	No	2.9	2.1-3cm	AD	T1	N0	I	I	No	NA	NA	NA	Negative	Negative	Negative	NA	NA	0	40.17	NA	NA
Xia L_2021	Xia L_2021_P7473	59	< 60 years	M	Yes	1.4	≤ 2cm	AD	T1	N0	I	I	No	NA	NA	NA	Negative	Negative	Negative	NA	NA	0	43	NA	NA
Xia L_2021	Xia L_2021_P7475	67	60-69 years	M	Yes	4.2	3.1-5cm	AD	T2	N0	I	I	Yes	CT	NA	NA	Positive	Negative	Negative	NA	NA	0	40.87	NA	NA
Xia L_2021	Xia L_2021_P7477	63	60-69 years	F	No	2	≤ 2cm	AD	T1	N0	I	I	No	NA	NA	NA	Negative	Negative	Negative	NA	NA	1	27.27	NA	NA
Xia L_2021	Xia L_2021_P7478	54	< 60 years	M	Yes	7	＞ 5cm	SCC	T3	N0	II	II	Yes	CT	NA	NA	Positive	Negative	Negative	NA	NA	0	40.83	NA	NA
Xia L_2021	Xia L_2021_P7480	61	60-69 years	M	No	1.7	≤ 2cm	AD	T1	N0	I	I	No	NA	NA	NA	Negative	Negative	Negative	NA	NA	0	42.93	NA	NA
Xia L_2021	Xia L_2021_P7481	49	< 60 years	M	No	1.3	≤ 2cm	AD	T1	N2	III	III	Yes	CRT	NA	NA	Negative	NA	Negative	NA	NA	0	40.8	NA	NA
Xia L_2021	Xia L_2021_P7482	72	70-75 years	M	No	1.7	≤ 2cm	AD	T1	N0	I	I	No	NA	NA	NA	Negative	Negative	Negative	NA	NA	0	44.67	NA	NA
Xia L_2021	Xia L_2021_P7485	55	< 60 years	M	No	4	3.1-5cm	AD	T2	N0	I	I	No	NA	NA	NA	Negative	Negative	Negative	NA	NA	0	40.8	NA	NA
Xia L_2021	Xia L_2021_P7488	56	< 60 years	F	No	2	≤ 2cm	AD	T1	N0	I	I	No	NA	NA	NA	Negative	Negative	Negative	NA	NA	0	40.5	NA	NA
Xia L_2021	Xia L_2021_P7489	71	70-75 years	M	Yes	3.3	3.1-5cm	AD	T2	N1	II	II	Yes	CT	NA	NA	Positive	Negative	Negative	NA	NA	1	32.57	NA	NA
Xia L_2021	Xia L_2021_P7494	63	60-69 years	M	No	0.8	≤ 2cm	AD	T1	N0	I	I	No	NA	NA	NA	Negative	Negative	Negative	NA	NA	0	40.5	NA	NA
Xia L_2021	Xia L_2021_P7498	45	< 60 years	F	No	1	≤ 2cm	AD	T1	N0	I	I	No	NA	NA	NA	Negative	Negative	Negative	NA	NA	0	40.43	NA	NA
Xia L_2021	Xia L_2021_P7501	71	70-75 years	M	No	2.4	2.1-3cm	AD	T1	N0	I	I	No	NA	NA	NA	Negative	Negative	Negative	NA	NA	0	42.5	NA	NA
Xia L_2021	Xia L_2021_P7504	66	60-69 years	F	No	2.2	2.1-3cm	AD	T1	N1	II	II	Yes	TKI	NA	NA	Positive	Positive	Positive	NA	NA	1	15.17	NA	NA
Xia L_2021	Xia L_2021_P8045	70	70-75 years	F	No	1	≤ 2cm	AD	T1	N2	III	III	Yes	TKI	NA	NA	Negative	Negative	Negative	NA	NA	0	40.57	NA	NA
Xia L_2021	Xia L_2021_P8051	43	< 60 years	F	No	2.5	2.1-3cm	AD	T1	N0	I	I	No	NA	NA	NA	Negative	Negative	Negative	NA	NA	0	42.37	NA	NA
Xia L_2021	Xia L_2021_P8052	78	> 75 years	M	Yes	3.5	3.1-5cm	SCC	T2	N0	I	I	No	NA	NA	NA	Positive	Negative	Negative	NA	NA	0	40.27	NA	NA
Xia L_2021	Xia L_2021_P8054	80	> 75 years	M	Yes	3.3	3.1-5cm	SCC	T2	N1	II	II	No	NA	NA	NA	Positive	Negative	Negative	NA	NA	0	40.37	NA	NA
Xia L_2021	Xia L_2021_P8056	55	< 60 years	M	Yes	5.1	＞ 5cm	SCC	T3	NA	III	III	Yes	CT	NA	NA	Positive	NA	Negative	NA	NA	1	17	NA	NA
Xia L_2021	Xia L_2021_P8060	66	60-69 years	F	No	2.7	2.1-3cm	AD	T1	N2	III	III	Yes	TKI	NA	NA	Negative	Negative	Negative	NA	NA	0	41.53	NA	NA
Xia L_2021	Xia L_2021_P8062	72	70-75 years	M	No	3.9	3.1-5cm	AD	T2	N0	I	I	No	NA	NA	NA	Negative	Negative	Negative	NA	NA	0	40.37	NA	NA
Xia L_2021	Xia L_2021_P8063	56	< 60 years	F	No	1.6	≤ 2cm	AD	T1	N0	I	I	No	NA	NA	NA	Negative	Negative	Negative	NA	NA	0	40.2	NA	NA
Xia L_2021	Xia L_2021_P8064	36	< 60 years	M	Yes	0.8	≤ 2cm	AD	T1	N0	I	I	No	NA	NA	NA	Negative	Negative	Negative	NA	NA	0	40.43	NA	NA
Xia L_2021	Xia L_2021_P8065	74	70-75 years	M	Yes	1.8	≤ 2cm	AD	T1	N0	I	I	No	NA	NA	NA	Negative	Negative	Negative	NA	NA	0	40.33	NA	NA
Xia L_2021	Xia L_2021_P8067	28	< 60 years	M	No	1.7	≤ 2cm	AD	T1	N0	I	I	No	NA	NA	NA	Negative	Negative	Negative	NA	NA	0	40.77	NA	NA
Xia L_2021	Xia L_2021_P8070	60	60-69 years	M	Yes	3.6	3.1-5cm	AD	T2	N1	II	II	No	NA	NA	NA	Positive	Positive	Positive	NA	NA	1	2.77	NA	NA
Xia L_2021	Xia L_2021_P8071	68	60-69 years	M	No	1.8	≤ 2cm	AD	T1	N0	I	I	No	NA	NA	NA	Negative	Negative	Negative	NA	NA	0	40.2	NA	NA
Xia L_2021	Xia L_2021_P8073	54	< 60 years	F	No	4.5	3.1-5cm	AD	T2	N0	I	I	Yes	CT	NA	NA	Negative	Negative	Negative	NA	NA	0	40	NA	NA
Xia L_2021	Xia L_2021_P8075	67	60-69 years	M	Yes	1.4	≤ 2cm	AD	T1	N1	II	II	Yes	CT	NA	NA	Negative	Negative	Negative	NA	NA	1	37	NA	NA
Xia L_2021	Xia L_2021_P8076	74	70-75 years	M	Yes	4.4	3.1-5cm	SCC	T2	NA	II	II	No	NA	NA	NA	Positive	Negative	Negative	NA	NA	0	40.33	NA	NA
Xia L_2021	Xia L_2021_P8078	54	< 60 years	F	No	1.8	≤ 2cm	AD	T1	N0	I	I	No	NA	NA	NA	Negative	Negative	Negative	NA	NA	0	42.37	NA	NA
Xia L_2021	Xia L_2021_P8079	63	60-69 years	M	Yes	2.4	2.1-3cm	SCC	T1	N0	I	I	No	NA	NA	NA	Negative	Negative	Negative	NA	NA	0	40.27	NA	NA
Xia L_2021	Xia L_2021_P8080	47	< 60 years	M	Yes	2.6	2.1-3cm	AD	T1	N2	III	III	Yes	CRT	NA	NA	Negative	Negative	Negative	NA	NA	1	11.83	NA	NA
Xia L_2021	Xia L_2021_P8081	76	> 75 years	M	Yes	1.7	≤ 2cm	AD	T1	N2	III	III	Yes	CT	NA	NA	Negative	Negative	Negative	NA	NA	0	40.07	NA	NA
Xia L_2021	Xia L_2021_P8082	78	> 75 years	M	Yes	1.7	≤ 2cm	AD	T1	N0	I	I	No	NA	NA	NA	Negative	Negative	Negative	NA	NA	1	4.4	NA	NA
Xia L_2021	Xia L_2021_P8090	69	60-69 years	M	Yes	2.8	2.1-3cm	AD	T1	N0	I	I	No	NA	NA	NA	Negative	Negative	Negative	NA	NA	0	40.03	NA	NA
Xia L_2021	Xia L_2021_P8091	52	< 60 years	F	No	1.2	≤ 2cm	AD	T1	N0	I	I	No	NA	NA	NA	Negative	Negative	Negative	NA	NA	0	43.9	NA	NA
Xia L_2021	Xia L_2021_P8095	52	< 60 years	M	No	1.9	≤ 2cm	AD	T1	N0	I	I	No	NA	NA	NA	Negative	Negative	Negative	NA	NA	0	40.03	NA	NA
Xia L_2021	Xia L_2021_P8097	57	< 60 years	M	No	1.1	≤ 2cm	AD	T1	N0	I	I	No	NA	NA	NA	Negative	Negative	Negative	NA	NA	0	39.93	NA	NA
Xia L_2021	Xia L_2021_P8098	66	60-69 years	F	No	3	2.1-3cm	AD	T1	N0	I	I	No	NA	NA	NA	Negative	Negative	Negative	NA	NA	0	39.9	NA	NA
Xia L_2021	Xia L_2021_P8099	51	< 60 years	F	No	3.7	3.1-5cm	AD	T2	N2	III	III	Yes	TKI	NA	NA	Negative	Negative	Negative	NA	NA	0	40.03	NA	NA
Xia L_2021	Xia L_2021_P8100	56	< 60 years	M	Yes	2	≤ 2cm	AD	T1	N0	I	I	No	NA	NA	NA	Negative	Negative	Negative	NA	NA	0	40.03	NA	NA
Xia L_2021	Xia L_2021_P8101	48	< 60 years	F	No	1.2	≤ 2cm	AD	T1	N0	I	I	Yes	CT	NA	NA	Negative	NA	Negative	NA	NA	0	39.87	NA	NA
Xia L_2021	Xia L_2021_P8105	53	< 60 years	F	No	2	≤ 2cm	AD	T1	N0	I	I	No	NA	NA	NA	Negative	Negative	Negative	NA	NA	0	42.23	NA	NA
Xia L_2021	Xia L_2021_P8108	50	< 60 years	M	No	2.1	2.1-3cm	AD	T1	N0	I	I	No	NA	NA	NA	Negative	Negative	Negative	NA	NA	0	42.1	NA	NA
Xia L_2021	Xia L_2021_P8112	62	60-69 years	F	No	1.9	≤ 2cm	AD	T1	N0	I	I	Yes	CT	NA	NA	Negative	Negative	Negative	NA	NA	0	39.8	NA	NA
Xia L_2021	Xia L_2021_P8113	65	60-69 years	F	No	1.9	≤ 2cm	AD	T1	N0	I	I	Yes	CT	NA	NA	Negative	Negative	Negative	NA	NA	0	39.57	NA	NA
Xia L_2021	Xia L_2021_P8116	52	< 60 years	M	Yes	3.3	3.1-5cm	AD	T2	N0	I	I	Yes	CT	NA	NA	Negative	Negative	Negative	NA	NA	0	39.77	NA	NA
Xia L_2021	Xia L_2021_P9057	33	< 60 years	F	No	0.8	≤ 2cm	AD	T1	N0	I	I	No	NA	NA	NA	Negative	Negative	Negative	NA	NA	0	39.67	NA	NA
Xia L_2021	Xia L_2021_P9058	55	< 60 years	M	Yes	4.8	3.1-5cm	AD	T2	N2	III	III	Yes	CT	NA	NA	Positive	Negative	Negative	NA	NA	0	39.73	NA	NA
Xia L_2021	Xia L_2021_P9061	75	70-75 years	M	Yes	2.2	2.1-3cm	AD	T1	N0	I	I	No	NA	NA	NA	Negative	Negative	Negative	NA	NA	0	39.73	NA	NA
Xia L_2021	Xia L_2021_P9066	65	60-69 years	F	No	2.6	2.1-3cm	AD	T1	N1	II	II	Yes	CT	NA	NA	Negative	Negative	Negative	NA	NA	0	39.7	NA	NA
Xia L_2021	Xia L_2021_P9068	51	< 60 years	M	Yes	1.6	≤ 2cm	AD	T1	N0	I	I	No	NA	NA	NA	Negative	Negative	Negative	NA	NA	0	42.2	NA	NA
Xia L_2021	Xia L_2021_P9076	54	< 60 years	F	No	2	≤ 2cm	AD	T1	N0	I	I	No	NA	NA	NA	Negative	Negative	Negative	NA	NA	0	42.23	NA	NA
Xia L_2021	Xia L_2021_P9077	74	70-75 years	M	Yes	3.2	3.1-5cm	AD	T2	N0	I	I	No	NA	NA	NA	Negative	NA	Negative	NA	NA	0	41.97	NA	NA
Xia L_2021	Xia L_2021_P9078	55	< 60 years	F	No	1.1	≤ 2cm	AD	T1	N0	I	I	No	NA	NA	NA	Negative	NA	Negative	NA	NA	0	39.73	NA	NA
Xia L_2021	Xia L_2021_P9079	54	< 60 years	F	No	1.6	≤ 2cm	AD	T1	N0	I	I	No	NA	NA	NA	Negative	Negative	Negative	NA	NA	0	42.03	NA	NA
Xia L_2021	Xia L_2021_P9080	66	60-69 years	M	No	3.1	3.1-5cm	AD	T2	N2	III	III	Yes	TKI	NA	NA	Positive	NA	Positive	NA	NA	1	12.4	NA	NA
Xia L_2021	Xia L_2021_P9081	76	> 75 years	F	No	4.9	3.1-5cm	AD	T2	N2	III	III	No	NA	NA	NA	Positive	Positive	Positive	NA	NA	1	2.33	NA	NA
Xia L_2021	Xia L_2021_P9086	30	< 60 years	F	No	1.1	≤ 2cm	AD	T1	N0	I	I	No	NA	NA	NA	Negative	Negative	Negative	NA	NA	0	42.27	NA	NA
Xia L_2021	Xia L_2021_P9088	72	70-75 years	M	No	4	3.1-5cm	AD	T2	N0	I	I	No	NA	NA	NA	Negative	Negative	Negative	NA	NA	0	39.5	NA	NA
Xia L_2021	Xia L_2021_P9089	62	60-69 years	M	Yes	1	≤ 2cm	AD	T1	N0	I	I	No	NA	NA	NA	Negative	Negative	Negative	NA	NA	0	39.7	NA	NA
Xia L_2021	Xia L_2021_P9091	68	60-69 years	M	No	1.4	≤ 2cm	AD	T1	N0	I	I	Yes	CT+TKI	NA	NA	Negative	Negative	Negative	NA	NA	0	39.47	NA	NA
Xia L_2021	Xia L_2021_P9092	65	60-69 years	F	No	1.6	≤ 2cm	AD	T1	N0	I	I	No	NA	NA	NA	Negative	Negative	Negative	NA	NA	0	39.67	NA	NA
Xia L_2021	Xia L_2021_P9093	64	60-69 years	M	Yes	1.8	≤ 2cm	AD	T1	N0	I	I	No	NA	NA	NA	Negative	Negative	Negative	NA	NA	0	42.27	NA	NA
Xia L_2021	Xia L_2021_P9094	64	60-69 years	M	Yes	2	≤ 2cm	SCC	T1	N2	III	III	Yes	CT	NA	NA	Negative	Positive	Positive	NA	NA	1	16.9	NA	NA
Xia L_2021	Xia L_2021_P9095	74	70-75 years	M	Yes	2.2	2.1-3cm	AD	T1	N0	I	I	No	NA	NA	NA	Negative	Negative	Negative	NA	NA	0	39.73	NA	NA
Xia L_2021	Xia L_2021_P9096	54	< 60 years	M	Yes	2.9	2.1-3cm	AD	T1	N2	III	III	Yes	CRT	NA	NA	Positive	Negative	Negative	NA	NA	0	39.5	NA	NA
Xia L_2021	Xia L_2021_P9100	45	< 60 years	F	No	0.9	≤ 2cm	AD	T1	N0	I	I	No	NA	NA	NA	Negative	NA	Negative	NA	NA	0	39.47	NA	NA
Xia L_2021	Xia L_2021_P9101	77	> 75 years	M	Yes	2.7	2.1-3cm	AD	T1	N2	III	III	No	NA	NA	NA	Positive	Positive	Positive	NA	NA	1	7.9	NA	NA
Xia L_2021	Xia L_2021_P9135	61	60-69 years	F	No	1.8	≤ 2cm	AD	T1	N0	I	I	No	NA	NA	NA	Negative	Negative	Negative	NA	NA	0	39.5	NA	NA
Xia L_2021	Xia L_2021_P9139	53	< 60 years	M	Yes	1.5	≤ 2cm	AD	T1	N0	I	I	Yes	CT	NA	NA	Negative	Positive	Positive	NA	NA	1	21.07	NA	NA
Xia L_2021	Xia L_2021_P9140	67	60-69 years	M	Yes	1.8	≤ 2cm	AD	T1	N0	I	I	No	NA	NA	NA	Negative	Negative	Negative	NA	NA	0	39.53	NA	NA
Xia L_2021	Xia L_2021_P9142	36	< 60 years	F	No	1	≤ 2cm	AD	T1	N0	I	I	No	NA	NA	NA	Negative	Negative	Negative	NA	NA	0	42.43	NA	NA
Xia L_2021	Xia L_2021_P9148	64	60-69 years	F	No	6	＞ 5cm	AD	T3	NA	III	III	Yes	CRT	NA	NA	Negative	Negative	Negative	NA	NA	1	17.4	NA	NA
Xia L_2021	Xia L_2021_P9151	54	< 60 years	F	No	2.2	2.1-3cm	AD	T1	N0	I	I	No	NA	NA	NA	Negative	Negative	Negative	NA	NA	0	39.3	NA	NA
Xia L_2021	Xia L_2021_P9154	64	60-69 years	M	Yes	0.6	≤ 2cm	AD	T1	N0	I	I	No	NA	NA	NA	Negative	Negative	Negative	NA	NA	0	39.33	NA	NA
Xia L_2021	Xia L_2021_P9156	39	< 60 years	M	No	0.9	≤ 2cm	AD	T1	N0	I	I	No	NA	NA	NA	Negative	Negative	Negative	NA	NA	0	43.83	NA	NA
Xia L_2021	Xia L_2021_P9159	52	< 60 years	F	No	2.4	2.1-3cm	AD	T1	N0	I	I	Yes	TKI	NA	NA	Positive	NA	Negative	NA	NA	1	17.27	NA	NA
Xia L_2021	Xia L_2021_P9161	69	60-69 years	F	No	2.7	2.1-3cm	AD	T1	N2	III	III	Yes	TKI	NA	NA	Negative	Negative	Negative	NA	NA	0	39.2	NA	NA
Xia L_2021	Xia L_2021_P9162	63	60-69 years	F	No	1.4	≤ 2cm	AD	T1	N0	I	I	No	NA	NA	NA	Negative	Negative	Negative	NA	NA	0	39.33	NA	NA
Xia L_2021	Xia L_2021_P9163	60	60-69 years	F	No	2.4	2.1-3cm	AD	T1	N0	I	I	No	NA	NA	NA	Negative	Negative	Negative	NA	NA	0	39.4	NA	NA
Xia L_2021	Xia L_2021_P9164	65	60-69 years	M	Yes	4.4	3.1-5cm	AD	T2	NA	II	II	Yes	CT	NA	NA	Negative	Negative	Negative	NA	NA	0	39.27	NA	NA
Xia L_2021	Xia L_2021_P9166	44	< 60 years	F	No	3.3	3.1-5cm	Other	T2	N2	III	III	Yes	CRT	NA	NA	Positive	Negative	Negative	NA	NA	0	39.23	NA	NA
Xia L_2021	Xia L_2021_P9167	52	< 60 years	F	No	1.3	≤ 2cm	AD	T1	N0	I	I	No	NA	NA	NA	Negative	Negative	Negative	NA	NA	0	42.37	NA	NA
Xia L_2021	Xia L_2021_P9168	74	70-75 years	F	No	1.8	≤ 2cm	AD	T1	N0	I	I	No	NA	NA	NA	Negative	Negative	Negative	NA	NA	0	42.43	NA	NA
Xia L_2021	Xia L_2021_P9202	54	< 60 years	F	No	1.4	≤ 2cm	AD	T1	N0	I	I	Yes	CT	NA	NA	Negative	Negative	Negative	NA	NA	1	15.1	NA	NA
Xia L_2021	Xia L_2021_P9654	51	< 60 years	M	Yes	1.5	≤ 2cm	AD	T1	N0	I	I	No	NA	NA	NA	Negative	Negative	Negative	NA	NA	0	42.4	NA	NA
Xia L_2021	Xia L_2021_P9711	42	< 60 years	F	No	1.1	≤ 2cm	AD	T1	N0	I	I	No	NA	NA	NA	Negative	Negative	Negative	NA	NA	0	42.03	NA	NA
Xia L_2021	Xia L_2021_P9715	50	< 60 years	F	No	1.1	≤ 2cm	AD	T1	N1	II	II	Yes	TKI	NA	NA	Negative	Negative	Negative	NA	NA	0	39.8	NA	NA
Xia L_2021	Xia L_2021_P9716	73	70-75 years	M	Yes	2.3	2.1-3cm	AD	T1	N0	I	I	No	NA	NA	NA	Negative	Negative	Negative	NA	NA	0	42.17	NA	NA
Xia L_2021	Xia L_2021_P9742	47	< 60 years	F	No	5	3.1-5cm	AD	T2	N0	I	I	No	NA	NA	NA	Negative	Negative	Negative	NA	NA	1	32.6	NA	NA
Xia L_2021	Xia L_2021_P9915	48	< 60 years	F	No	3.1	3.1-5cm	AD	T2	N1	II	II	Yes	CT	NA	NA	Negative	Negative	Negative	NA	NA	1	35.17	NA	NA
Xia L_2021	Xia L_2021_P9918	65	60-69 years	M	No	1.7	≤ 2cm	AD	T1	N0	I	I	Yes	CT	NA	NA	Negative	Negative	Negative	NA	NA	0	36.27	NA	NA
Xia L_2021	Xia L_2021_P9921	69	60-69 years	F	No	3.5	3.1-5cm	AD	T2	N0	I	I	No	NA	NA	NA	Negative	Negative	Negative	NA	NA	1	6.13	NA	NA
Xia L_2021	Xia L_2021_P9922	61	60-69 years	M	Yes	2.3	2.1-3cm	AD	T1	N0	I	I	No	NA	NA	NA	Negative	Negative	Negative	NA	NA	0	36.13	NA	NA
Xia L_2021	Xia L_2021_P9923	62	60-69 years	M	Yes	4.4	3.1-5cm	SCC	T2	NA	II	II	Yes	CT	NA	NA	Positive	Negative	Negative	NA	NA	1	5.87	NA	NA
Xia L_2021	Xia L_2021_P9924	59	< 60 years	F	No	2.9	2.1-3cm	AD	T1	N1	II	II	Yes	CT	NA	NA	Positive	Negative	Negative	NA	NA	0	36.37	NA	NA
Xia L_2021	Xia L_2021_P9926	54	< 60 years	M	Yes	1.3	≤ 2cm	AD	T1	N1	II	II	Yes	TKI	NA	NA	Negative	Negative	Negative	NA	NA	0	36.1	NA	NA
Xia L_2021	Xia L_2021_P9970	62	60-69 years	F	No	1.7	≤ 2cm	AD	T1	N0	I	I	No	NA	NA	NA	Negative	Negative	Negative	NA	NA	0	36.1	NA	NA
Xia L_2021	Xia L_2021_P9972	67	60-69 years	M	Yes	6.5	＞ 5cm	SCC	T3	NA	III	III	Yes	CT	NA	NA	Positive	Negative	Negative	NA	NA	0	36.17	NA	NA
Xia L_2021	Xia L_2021_P9979	61	60-69 years	F	No	2.3	2.1-3cm	AD	T1	N0	I	I	No	NA	NA	NA	Negative	NA	Negative	NA	NA	0	41.8	NA	NA
Xia L_2021	Xia L_2021_P9981	66	60-69 years	M	No	1.6	≤ 2cm	AD	T1	N0	I	I	No	NA	NA	NA	Negative	Negative	Negative	NA	NA	0	41.53	NA	NA
Waldeck S_2021	Waldeck S_2021_NSCLC_01	75	70-75 years	M	Yes	NA	NA	SCC	T1	N0	IA	I	No	No	NA	NA	NA	NA	NA	NA	NA	0	51	NA	NA
Waldeck S_2021	Waldeck S_2021_NSCLC_03	76	> 75 years	M	Yes	NA	NA	Other	T2	N0	IA	I	No	No	NA	NA	Negative	Positive	Positive	NA	NA	1	26	NA	NA
Waldeck S_2021	Waldeck S_2021_NSCLC_04	70	70-75 years	M	Yes	NA	NA	Other	T2	N0	IIA	II	No	No	NA	NA	Positive	Negative	Negative	NA	NA	0	63	NA	NA
Waldeck S_2021	Waldeck S_2021_NSCLC_05	72	70-75 years	M	Yes	NA	NA	SCC	T2	N2	IIIA	III	Yes	Chemotherapy+Radiotherapy	NA	NA	NA	Negative	Negative	NA	NA	0	53	NA	NA
Waldeck S_2021	Waldeck S_2021_NSCLC_06	49	< 60 years	F	Yes	NA	NA	Other	T3	N0	IIB	II	Yes	Chemotherapy	NA	NA	Negative	NA	NA	NA	NA	1	3	NA	NA
Waldeck S_2021	Waldeck S_2021_NSCLC_07	73	70-75 years	M	Yes	NA	NA	SCC	T4	N1	IIIA	III	Yes	Chemotherapy+Radiotherapy	NA	NA	Positive	Positive	Positive	NA	NA	1	4	NA	NA
Waldeck S_2021	Waldeck S_2021_NSCLC_08	70	70-75 years	F	Yes	NA	NA	Other	T1	N1	IIB	II	Yes	Chemotherapy	NA	NA	Negative	Negative	Negative	NA	NA	0	22	NA	NA
Waldeck S_2021	Waldeck S_2021_NSCLC_09	85	> 75 years	M	Yes	NA	NA	SCC	T4	N2	IIIB	III	Yes	Immunotherapy	NA	NA	Negative	Positive	Positive	NA	NA	1	7	NA	NA
Waldeck S_2021	Waldeck S_2021_NSCLC_10	66	60-69 years	F	Yes	NA	NA	AD	T2	N1	IIB	II	Yes	Chemotherapy	NA	NA	Negative	Negative	Negative	NA	NA	0	21	NA	NA
Waldeck S_2021	Waldeck S_2021_NSCLC_12	77	> 75 years	M	Yes	NA	NA	SCC	T4	N2	IIIB	III	No	No	NA	NA	NA	NA	NA	NA	NA	0	33	NA	NA
Waldeck S_2021	Waldeck S_2021_NSCLC_13	56	< 60 years	F	Yes	NA	NA	AD	T3	N2	IIIA	III	Yes	Chemotherapy+Radiotherapy+Immunotherapy	NA	NA	Negative	Negative	Negative	NA	NA	1	9	NA	NA
Waldeck S_2021	Waldeck S_2021_NSCLC_14	48	< 60 years	M	Yes	NA	NA	SCC	T3	N0	IIB	II	Yes	Chemotherapy	NA	NA	Negative	Negative	Negative	NA	NA	0	29	NA	NA
Waldeck S_2021	Waldeck S_2021_NSCLC_15	60	60-69 years	M	Yes	NA	NA	Other	T3	N1	IIIA	III	Yes	Chemotherapy	NA	NA	Negative	Negative	Negative	NA	NA	1	22	NA	NA
Waldeck S_2021	Waldeck S_2021_NSCLC_16	60	60-69 years	F	Yes	NA	NA	SCC	T2	N1	IIB	II	Yes	Chemotherapy	NA	NA	Negative	NA	NA	NA	NA	1	18	NA	NA
Waldeck S_2021	Waldeck S_2021_NSCLC_17	83	> 75 years	F	Yes	NA	NA	AD	T3	N1	IIIA	III	No	No	NA	NA	Positive	Negative	Negative	NA	NA	1	2	NA	NA
Waldeck S_2021	Waldeck S_2021_NSCLC_18	73	70-75 years	F	Yes	NA	NA	SCC	T1	N2	IIIA	III	Yes	Chemotherapy+Radiotherapy	NA	NA	Negative	Negative	Negative	NA	NA	0	26	NA	NA
Waldeck S_2021	Waldeck S_2021_NSCLC_19	75	70-75 years	M	Yes	NA	NA	SCC	T2	N1	IIB	II	No	No	NA	NA	Negative	NA	NA	NA	NA	0	30	NA	NA
Waldeck S_2021	Waldeck S_2021_NSCLC_20	83	> 75 years	M	Yes	NA	NA	AD	T4	N1	IIIA	III	No	No	NA	NA	Negative	Negative	Negative	NA	NA	1	7	NA	NA
Waldeck S_2021	Waldeck S_2021_NSCLC_21	58	< 60 years	M	Yes	NA	NA	Other	T2	N1	IIB	II	Yes	Chemotherapy+Radiotherapy+Immunotherapy	NA	NA	NA	Positive	Positive	NA	NA	1	5	NA	NA
Waldeck S_2021	Waldeck S_2021_NSCLC_22	69	60-69 years	M	Yes	NA	NA	SCC	T3	N1	IIIA	III	Yes	Chemotherapy	NA	NA	Negative	Negative	Negative	NA	NA	0	23	NA	NA
Waldeck S_2021	Waldeck S_2021_NSCLC_23	60	60-69 years	M	Yes	NA	NA	AD	T3	N0	IIB	II	No	No	NA	NA	NA	Negative	Negative	NA	NA	0	31	NA	NA
Qiu B_2021	Qiu B_2021_P001	NA	NA	NA	yes	NA	NA	AD	T1	N1	IIB	II	No	no	NA	NA	Positive	Positive	Positive	Positive	NA	1	1.1	NA	NA
Qiu B_2021	Qiu B_2021_P002	NA	NA	NA	no	NA	NA	SCC	T3	N0	III	III	Yes	chemotherapy	NA	NA	Positive	Negative	Negative	Negative	Negative	0	19.7333	NA	NA
Qiu B_2021	Qiu B_2021_P003	NA	NA	NA	yes	NA	NA	SCC	T4	N1	IIIA	III	Yes	chemotherapy	NA	NA	Positive	Negative	Negative	Negative	Negative	0	18.5333	NA	NA
Qiu B_2021	Qiu B_2021_P004	NA	NA	NA	no	NA	NA	AD	T2	N2	IIIA	III	Yes	chemotherapy	NA	NA	Positive	NA	NA	Negative	Negative	0	17.1	NA	NA
Qiu B_2021	Qiu B_2021_P005	NA	NA	NA	no	NA	NA	SCC	T2	N1	IIB	II	Yes	chemotherapy	NA	NA	Positive	Negative	Negative	Positive	Negative	1	6.9	NA	NA
Qiu B_2021	Qiu B_2021_P006	NA	NA	NA	yes	NA	NA	SCC	T2	N1	IIB	II	No	no	NA	NA	Positive	Positive	Positive	Positive	NA	1	2.8	NA	NA
Qiu B_2021	Qiu B_2021_P007	NA	NA	NA	yes	NA	NA	SCC	T2	N1	IIB	II	Yes	chemotherapy	NA	NA	NA	NA	NA	NA	NA	1	15	NA	NA
Qiu B_2021	Qiu B_2021_P008	NA	NA	NA	yes	NA	NA	SCC	T2	N2	IIIA	III	Yes	chemotherapy	NA	NA	Positive	Negative	Negative	Negative	NA	0	18.3	NA	NA
Qiu B_2021	Qiu B_2021_P009	NA	NA	NA	yes	NA	NA	SCC	T3	N2	IIIB	III	Yes	chemotherapy	NA	NA	Positive	Positive	Positive	Positive	NA	0	16.5667	NA	NA
Qiu B_2021	Qiu B_2021_P010	NA	NA	NA	yes	NA	NA	Other	T3	N0	IIB	II	Yes	chemotherapy	NA	NA	NA	NA	NA	NA	NA	0	16.3333	NA	NA
Qiu B_2021	Qiu B_2021_P011	NA	NA	NA	yes	NA	NA	AD	T2	N1	IIB	II	Yes	chemotherapy	NA	NA	NA	NA	NA	NA	NA	0	19.6667	NA	NA
Qiu B_2021	Qiu B_2021_P012	NA	NA	NA	yes	NA	NA	SCC	T3	N0	IIB	II	Yes	chemotherapy	NA	NA	Positive	Negative	Negative	Negative	NA	0	16.8	NA	NA
Qiu B_2021	Qiu B_2021_P013	NA	NA	NA	yes	NA	NA	AD	T4	N0	IIIA	III	Yes	chemotherapy	NA	NA	Positive	Negative	Negative	Positive	NA	1	10.3667	NA	NA
Qiu B_2021	Qiu B_2021_P014	NA	NA	NA	yes	NA	NA	SCC	T3	N2	IIIB	III	No	no	NA	NA	Positive	Negative	Negative	Negative	NA	0	14.3333	NA	NA
Qiu B_2021	Qiu B_2021_P015	NA	NA	NA	yes	NA	NA	SCC	T3	N2	IIIB	III	Yes	chemotherapy	NA	NA	Positive	Negative	Negative	Negative	NA	0	14.3	NA	NA
Qiu B_2021	Qiu B_2021_P016	NA	NA	NA	yes	NA	NA	SCC	T1	N2	IIIA	III	No	no	NA	NA	Positive	Negative	Negative	Positive	NA	1	13.1333	NA	NA
Qiu B_2021	Qiu B_2021_P017	NA	NA	NA	yes	NA	NA	AD	T2	N2	IIIA	III	Yes	chemotherapy	NA	NA	Positive	Positive	Positive	Positive	NA	1	11.7333	NA	NA
Qiu B_2021	Qiu B_2021_P018	NA	NA	NA	yes	NA	NA	SCC	T4	N1	IIIA	III	No	no	NA	NA	Positive	Positive	Positive	Positive	Positive	1	3.2	NA	NA
Qiu B_2021	Qiu B_2021_P019	NA	NA	NA	yes	NA	NA	AD	T1	N2	IIIA	III	Yes	targeted therapy	NA	NA	Positive	Negative	Negative	Positive	NA	1	8.7	NA	NA
Qiu B_2021	Qiu B_2021_P020	NA	NA	NA	yes	NA	NA	SCC	T3	N0	IIB	II	Yes	chemotherapy	NA	NA	Positive	Negative	Negative	Negative	Negative	0	14.2333	NA	NA
Qiu B_2021	Qiu B_2021_P021	NA	NA	NA	yes	NA	NA	SCC	T4	N2	IIIB	III	Yes	chemotherapy	NA	NA	Positive	Negative	Negative	Positive	Negative	1	11.4333	NA	NA
Qiu B_2021	Qiu B_2021_P022	NA	NA	NA	no	NA	NA	AD	T2	N1	IIB	II	Yes	chemotherapy	NA	NA	Positive	Negative	Negative	Negative	Negative	0	15	NA	NA
Qiu B_2021	Qiu B_2021_P023	NA	NA	NA	no	NA	NA	AD	T3	N2	IIIB	III	Yes	chemotherapy	NA	NA	Negative	Negative	Negative	Negative	Negative	0	15	NA	NA
Qiu B_2021	Qiu B_2021_P024	NA	NA	NA	no	NA	NA	AD	T2	N0	IIA	II	No	no	NA	NA	Negative	Negative	Negative	Negative	Negative	1	3.56667	NA	NA
Qiu B_2021	Qiu B_2021_P025	NA	NA	NA	yes	NA	NA	AD	T2	N0	IIA	II	Yes	chemotherapy	NA	NA	Positive	Positive	Positive	Positive	Negative	0	14.8	NA	NA
Qiu B_2021	Qiu B_2021_P026	NA	NA	NA	yes	NA	NA	SCC	T3	N1	IIIA	III	Yes	chemotherapy	NA	NA	Positive	Negative	Negative	Negative	Negative	1	6.2	NA	NA
Qiu B_2021	Qiu B_2021_P027	NA	NA	NA	yes	NA	NA	SCC	T2	N1	IIB	II	Yes	chemotherapy	NA	NA	Positive	Negative	Negative	Positive	Positive	0	14.1	NA	NA
Qiu B_2021	Qiu B_2021_P028	NA	NA	NA	yes	NA	NA	AD	T1	N2	IIIA	III	Yes	chemotherapy	NA	NA	Positive	Negative	Negative	Negative	Negative	1	12.6333	NA	NA
Qiu B_2021	Qiu B_2021_P029	NA	NA	NA	no	NA	NA	AD	T2	N2	IIIA	III	Yes	chemotherapy	NA	NA	NA	Negative	Negative	Negative	Negative	0	13.5333	NA	NA
Qiu B_2021	Qiu B_2021_P030	NA	NA	NA	yes	NA	NA	SCC	T2	N1	IIB	II	Yes	chemotherapy	NA	NA	Positive	Negative	Negative	Positive	Positive	1	9.66667	NA	NA
Qiu B_2021	Qiu B_2021_P031	NA	NA	NA	yes	NA	NA	SCC	T2	N2	IIIA	III	Yes	chemotherapy	NA	NA	NA	NA	NA	NA	NA	0	13.3667	NA	NA
Qiu B_2021	Qiu B_2021_P032	NA	NA	NA	no	NA	NA	AD	T2	N0	IIA	II	Yes	chemotherapy	NA	NA	Negative	Negative	Negative	Negative	Negative	0	15.7333	NA	NA
Qiu B_2021	Qiu B_2021_P033	NA	NA	NA	no	NA	NA	AD	T2	N0	IB	I	Yes	targeted therapy	NA	NA	Negative	Negative	Negative	Negative	NA	0	15.7333	NA	NA
Qiu B_2021	Qiu B_2021_P034	NA	NA	NA	no	NA	NA	AD	T3	N1	III	III	Yes	chemotherapy	NA	NA	NA	NA	NA	Positive	Negative	1	15.2667	NA	NA
Qiu B_2021	Qiu B_2021_P035	NA	NA	NA	no	NA	NA	AD	T3	N0	IIB	II	Yes	chemotherapy	NA	NA	Positive	Negative	Negative	Negative	Negative	0	14.8	NA	NA
Qiu B_2021	Qiu B_2021_P036	NA	NA	NA	yes	NA	NA	SCC	T2	N1	IIB	II	Yes	chemotherapy	NA	NA	NA	NA	NA	NA	NA	0	15.9667	NA	NA
Qiu B_2021	Qiu B_2021_P037	NA	NA	NA	yes	NA	NA	AD	T2	N2	IIIA	III	Yes	chemotherapy	NA	NA	Positive	Negative	Negative	Negative	Negative	1	15.5333	NA	NA
Qiu B_2021	Qiu B_2021_P038	NA	NA	NA	no	NA	NA	AD	T2	N2	IIIA	III	Yes	chemotherapy	NA	NA	Positive	Negative	Negative	Negative	Negative	1	3.6	NA	NA
Qiu B_2021	Qiu B_2021_P039	NA	NA	NA	yes	NA	NA	SCC	T2	N0	IB	I	No	no	NA	NA	Positive	Negative	Negative	Negative	Negative	0	14.5667	NA	NA
Qiu B_2021	Qiu B_2021_P040	NA	NA	NA	yes	NA	NA	SCC	T3	N0	IIB	II	Yes	chemotherapy	NA	NA	Positive	Negative	Negative	Negative	Negative	0	14.5667	NA	NA
Qiu B_2021	Qiu B_2021_P041	NA	NA	NA	yes	NA	NA	SCC	T2	N0	IB	I	No	no	NA	NA	Positive	Negative	Negative	Negative	Negative	0	14.5667	NA	NA
Qiu B_2021	Qiu B_2021_P042	NA	NA	NA	yes	NA	NA	AD	T2	N1	IIB	II	Yes	chemotherapy	NA	NA	Negative	Negative	Negative	Negative	Negative	0	14.5667	NA	NA
Qiu B_2021	Qiu B_2021_P043	NA	NA	NA	no	NA	NA	AD	T1	N1	IIB	II	Yes	chemotherapy	NA	NA	Positive	Negative	Negative	Negative	Negative	0	8.96667	NA	NA
Qiu B_2021	Qiu B_2021_P044	NA	NA	NA	no	NA	NA	AD	T2	N2	IIIA	III	No	no	NA	NA	Positive	Positive	Positive	Positive	NA	1	8.16667	NA	NA
Qiu B_2021	Qiu B_2021_P045	NA	NA	NA	yes	NA	NA	AD	T2	N0	IIA	II	Yes	chemotherapy	NA	NA	Negative	Negative	Negative	Negative	Negative	0	10.3667	NA	NA
Qiu B_2021	Qiu B_2021_P046	NA	NA	NA	yes	NA	NA	SCC	T2	N0	IIA	II	Yes	chemotherapy	NA	NA	Positive	Negative	Negative	Negative	Negative	1	4.33333	NA	NA
Qiu B_2021	Qiu B_2021_P047	NA	NA	NA	no	NA	NA	AD	T4	N0	IIIA	III	Yes	chemotherapy	NA	NA	Positive	Negative	Negative	Negative	Negative	0	15.5	NA	NA
Qiu B_2021	Qiu B_2021_P048	NA	NA	NA	yes	NA	NA	SCC	T2	N0	IIA	II	Yes	chemotherapy	NA	NA	Positive	Negative	Negative	Positive	Negative	0	15.6	NA	NA
Qiu B_2021	Qiu B_2021_P049	NA	NA	NA	yes	NA	NA	SCC	T3	N1	IIIA	III	Yes	chemotherapy	NA	NA	Positive	Positive	Positive	Positive	Negative	0	15.6	NA	NA
Qiu B_2021	Qiu B_2021_P050	NA	NA	NA	yes	NA	NA	SCC	T3	N1	IIIA	III	Yes	chemotherapy	NA	NA	Positive	Negative	Negative	Negative	Negative	0	15.6	NA	NA
Qiu B_2021	Qiu B_2021_P051	NA	NA	NA	yes	NA	NA	AD	T3	N2	IIIB	III	Yes	chemotherapy	NA	NA	Negative	Negative	Negative	Positive	Positive	1	4.6	NA	NA
Qiu B_2021	Qiu B_2021_P052	NA	NA	NA	no	NA	NA	AD	T4	N0	IIIA	III	Yes	chemotherapy	NA	NA	Positive	Negative	Negative	Positive	Positive	1	6.06667	NA	NA
Qiu B_2021	Qiu B_2021_P053	NA	NA	NA	yes	NA	NA	SCC	T2	N2	IIIA	III	Yes	chemotherapy	NA	NA	Positive	Negative	Negative	Negative	Negative	0	15.8667	NA	NA
Qiu B_2021	Qiu B_2021_P054	NA	NA	NA	yes	NA	NA	AD	T2	N1	IIB	II	Yes	chemotherapy	NA	NA	Positive	Positive	Positive	Positive	Negative	1	6.63333	NA	NA
Qiu B_2021	Qiu B_2021_P055	NA	NA	NA	no	NA	NA	AD	T2	N1	IIB	II	Yes	chemotherapy	NA	NA	Negative	Negative	Negative	Positive	Positive	0	15.8333	NA	NA
Qiu B_2021	Qiu B_2021_P056	NA	NA	NA	no	NA	NA	AD	T2	N0	IB	I	No	no	NA	NA	Negative	Negative	Negative	Negative	Negative	0	15.7333	NA	NA
Qiu B_2021	Qiu B_2021_P057	NA	NA	NA	no	NA	NA	AD	T1	N1	IIB	II	Yes	chemotherapy	NA	NA	Positive	Negative	Negative	Positive	Positive	1	14.6333	NA	NA
Qiu B_2021	Qiu B_2021_P058	NA	NA	NA	no	NA	NA	AD	T2	N0	IB	I	No	no	NA	NA	Negative	Negative	Negative	Negative	Negative	0	15.2667	NA	NA
Qiu B_2021	Qiu B_2021_P059	NA	NA	NA	no	NA	NA	Other	T2	N0	IB	I	No	no	NA	NA	Negative	Negative	Negative	Negative	Negative	0	14.9	NA	NA
Qiu B_2021	Qiu B_2021_P060	NA	NA	NA	yes	NA	NA	AD	T3	N2	IIIB	III	No	no	NA	NA	Positive	Positive	Positive	Positive	NA	1	11.7333	NA	NA
Qiu B_2021	Qiu B_2021_P061	NA	NA	NA	no	NA	NA	AD	T2	N0	IIA	II	Yes	chemotherapy	NA	NA	NA	Negative	Negative	Negative	Negative	0	14.0667	NA	NA
Qiu B_2021	Qiu B_2021_P062	NA	NA	NA	yes	NA	NA	AD	T1	N2	IIIA	III	Yes	chemotherapy	NA	NA	Negative	Negative	Negative	Negative	Negative	0	14.0667	NA	NA
Qiu B_2021	Qiu B_2021_P063	NA	NA	NA	no	NA	NA	AD	T2	N0	IIA	II	Yes	chemotherapy	NA	NA	Negative	Negative	Negative	Negative	Negative	0	14.0667	NA	NA
Qiu B_2021	Qiu B_2021_P064	NA	NA	NA	yes	NA	NA	AD	T3	N1	IIIA	III	Yes	chemotherapy	NA	NA	Negative	Negative	Negative	Negative	Negative	0	14	NA	NA
Qiu B_2021	Qiu B_2021_P065	NA	NA	NA	yes	NA	NA	AD	T3	N2	IIIB	III	Yes	chemotherapy	NA	NA	Negative	Negative	Negative	Negative	Negative	0	14	NA	NA
Qiu B_2021	Qiu B_2021_P066	NA	NA	NA	no	NA	NA	AD	T2	N1	IIB	II	No	no	NA	NA	NA	NA	NA	NA	NA	1	7.76667	NA	NA
Qiu B_2021	Qiu B_2021_P067	NA	NA	NA	yes	NA	NA	SCC	T2	N1	IIB	II	Yes	chemotherapy	NA	NA	Positive	Negative	Negative	Negative	Negative	0	14.7667	NA	NA
Qiu B_2021	Qiu B_2021_P068	NA	NA	NA	yes	NA	NA	SCC	T2	N2	IIIA	III	Yes	chemotherapy	NA	NA	Positive	Negative	Negative	Negative	Negative	0	12.1333	NA	NA
Qiu B_2021	Qiu B_2021_P069	NA	NA	NA	no	NA	NA	AD	T2	N0	IIA	II	Yes	chemotherapy	NA	NA	Negative	Negative	Negative	Positive	Negative	1	12.3333	NA	NA
Qiu B_2021	Qiu B_2021_P070	NA	NA	NA	no	NA	NA	AD	T2	N2	IIIA	III	Yes	targeted therapy	NA	NA	Negative	Negative	Negative	Negative	NA	0	13.3667	NA	NA
Qiu B_2021	Qiu B_2021_P071	NA	NA	NA	no	NA	NA	AD	T1	N2	IIIA	III	Yes	chemotherapy	NA	NA	Positive	Positive	Positive	Positive	Negative	1	12.4	NA	NA
Qiu B_2021	Qiu B_2021_P072	NA	NA	NA	yes	NA	NA	SCC	T3	N1	IIIA	III	Yes	chemotherapy	NA	NA	Positive	Negative	Negative	Negative	Negative	0	13.0667	NA	NA
Qiu B_2021	Qiu B_2021_P073	NA	NA	NA	no	NA	NA	AD	T3	N2	IIIB	III	No	no	NA	NA	Positive	Negative	Negative	Negative	Negative	0	13.3	NA	NA
Qiu B_2021	Qiu B_2021_P074	NA	NA	NA	yes	NA	NA	SCC	T4	N1	IIIA	III	Yes	chemotherapy	NA	NA	Positive	Positive	Positive	Positive	Positive	1	9.46667	NA	NA
Qiu B_2021	Qiu B_2021_P075	NA	NA	NA	yes	NA	NA	SCC	T2	N1	IIB	II	Yes	chemotherapy	NA	NA	Positive	Negative	Negative	Negative	Negative	0	12.8	NA	NA
Qiu B_2021	Qiu B_2021_P076	NA	NA	NA	yes	NA	NA	AD	T1	N2	IIIA	III	Yes	targeted therapy	NA	NA	Negative	Negative	Negative	Negative	NA	0	13.1667	NA	NA
Qiu B_2021	Qiu B_2021_P077	NA	NA	NA	yes	NA	NA	AD	T2	N2	IIIA	III	Yes	chemotherapy	NA	NA	Positive	Positive	Positive	Positive	Negative	1	9.46667	NA	NA
Qiu B_2021	Qiu B_2021_P078	NA	NA	NA	no	NA	NA	AD	T3	N0	IIB	II	Yes	chemotherapy	NA	NA	Negative	Negative	Negative	Negative	Negative	0	12.6	NA	NA
Qiu B_2021	Qiu B_2021_P079	NA	NA	NA	no	NA	NA	AD	T1	N2	IIIA	III	Yes	chemotherapy	NA	NA	Negative	Negative	Negative	Negative	Negative	1	10.8667	NA	NA
Qiu B_2021	Qiu B_2021_P080	NA	NA	NA	no	NA	NA	AD	T2	N1	IIB	II	Yes	chemotherapy + targeted therapy	NA	NA	Negative	Negative	Negative	Negative	NA	0	10.7333	NA	NA
Qiu B_2021	Qiu B_2021_P081	NA	NA	NA	yes	NA	NA	Other	T4	N0	IIIA	III	No	no	NA	NA	Positive	Positive	Positive	Positive	Negative	1	11.5333	NA	NA
Qiu B_2021	Qiu B_2021_P082	NA	NA	NA	no	NA	NA	AD	T2	N2	IIIA	III	Yes	chemotherapy	NA	NA	Positive	Positive	Positive	Positive	Negative	1	10.3667	NA	NA
Qiu B_2021	Qiu B_2021_P083	NA	NA	NA	no	NA	NA	AD	T2	N2	IIIA	III	Yes	chemotherapy	NA	NA	Negative	Negative	Negative	Positive	Negative	1	7.66667	NA	NA
Qiu B_2021	Qiu B_2021_P084	NA	NA	NA	yes	NA	NA	AD	T3	N0	IIB	II	Yes	chemotherapy	NA	NA	Positive	Negative	Negative	Negative	Negative	0	12.2333	NA	NA
Qiu B_2021	Qiu B_2021_P085	NA	NA	NA	no	NA	NA	Other	T3	N0	IIB	II	Yes	chemotherapy	NA	NA	Positive	Negative	Negative	Negative	Negative	0	9.8	NA	NA
Qiu B_2021	Qiu B_2021_P086	NA	NA	NA	no	NA	NA	AD	T2	N0	IIA	II	Yes	chemotherapy	NA	NA	Negative	Negative	Negative	Negative	Negative	0	9.8	NA	NA
Qiu B_2021	Qiu B_2021_P087	NA	NA	NA	yes	NA	NA	Other	T2	N2	IIIA	III	Yes	chemoradiotherapy	NA	NA	Positive	Positive	Positive	Positive	Negative	1	9.13333	NA	NA
Qiu B_2021	Qiu B_2021_P088	NA	NA	NA	no	NA	NA	AD	T1	N0	IA	I	No	no	NA	NA	NA	NA	NA	NA	NA	0	8.73333	NA	NA
Qiu B_2021	Qiu B_2021_P089	NA	NA	NA	no	NA	NA	AD	T2	N0	IIA	II	No	no	NA	NA	Negative	Negative	Negative	Negative	Negative	0	8.46667	NA	NA
Qiu B_2021	Qiu B_2021_P090	NA	NA	NA	yes	NA	NA	SCC	T3	N0	IIB	II	Yes	chemotherapy	NA	NA	NA	NA	NA	NA	NA	0	8.7	NA	NA
Qiu B_2021	Qiu B_2021_P091	NA	NA	NA	yes	NA	NA	AD	T2	N2	IIIA	III	Yes	chemoradiotherapy	NA	NA	Positive	Negative	Negative	Positive	Negative	0	8.7	NA	NA
Qiu B_2021	Qiu B_2021_P092	NA	NA	NA	no	NA	NA	AD	T2	N0	IB	I	No	no	NA	NA	NA	NA	NA	NA	NA	0	7.93333	NA	NA
Qiu B_2021	Qiu B_2021_P093	NA	NA	NA	no	NA	NA	AD	T3	N0	IIB	II	Yes	chemotherapy+targeted therapy	NA	NA	Positive	Negative	Negative	Negative	NA	0	7.93333	NA	NA
Qiu B_2021	Qiu B_2021_P094	NA	NA	NA	yes	NA	NA	SCC	T1	N0	IA	I	No	no	NA	NA	NA	NA	NA	NA	NA	0	8.4	NA	NA
Qiu B_2021	Qiu B_2021_P095	NA	NA	NA	yes	NA	NA	SCC	T3	N1	IIIA	III	No	no	NA	NA	Positive	Positive	Positive	Positive	NA	1	8.96667	NA	NA
Qiu B_2021	Qiu B_2021_P096	NA	NA	NA	no	NA	NA	AD	T2	N2	IIIA	III	Yes	targeted therapy	NA	NA	Negative	NA	NA	Negative	NA	0	7.06667	NA	NA
Qiu B_2021	Qiu B_2021_P097	NA	NA	NA	yes	NA	NA	AD	T2	N0	IB	I	Yes	chemotherapy	NA	NA	Negative	NA	NA	Negative	Negative	0	6.56667	NA	NA
Qiu B_2021	Qiu B_2021_P098	NA	NA	NA	no	NA	NA	AD	T2	N1	IIB	II	Yes	chemotherapy	NA	NA	Negative	NA	NA	Negative	NA	0	2.66667	NA	NA
Qiu B_2021	Qiu B_2021_P099	NA	NA	NA	yes	NA	NA	AD	T3	N2	IIIB	III	Yes	chemotherapy	NA	NA	Negative	Positive	Positive	Positive	Negative	0	11.5333	NA	NA
Qiu B_2021	Qiu B_2021_P100	NA	NA	NA	no	NA	NA	SCC	T2	N0	IB	I	No	no	NA	NA	Positive	Negative	Negative	Positive	NA	1	10.7333	NA	NA
Qiu B_2021	Qiu B_2021_P101	NA	NA	NA	yes	NA	NA	SCC	T2	N0	IB	I	No	no	NA	NA	Positive	NA	NA	Negative	Negative	0	9.56667	NA	NA
Qiu B_2021	Qiu B_2021_P102	NA	NA	NA	yes	NA	NA	SCC	T2	N1	IIB	II	No	no	NA	NA	NA	NA	NA	NA	NA	1	6.06667	NA	NA
Qiu B_2021	Qiu B_2021_P103	NA	NA	NA	yes	NA	NA	AD	T3	N2	IIIB	III	No	no	NA	NA	Positive	Negative	Negative	Negative	NA	0	1.46667	NA	NA
Peng M_2020	Peng M_2020_XY003	60	60-69 years	M	No	5.3	＞ 5cm	AD	T2	N0	IIA	II	Yes	chemotherapy	NA	NA	Positive	NA	NA	NA	NA	1	3	1	6
Peng M_2020	Peng M_2020_XY005	63	60-69 years	M	No	1.7	≤ 2cm	SCC	T1	N0	IA	I	No	NA	NA	NA	Negative	Positive	Positive	Negative	NA	0	49	0	49
Peng M_2020	Peng M_2020_XY006	57	< 60 years	M	No	3	2.1-3cm	SCC	T1	N0	IA	I	No	NA	NA	NA	Negative	NA	NA	NA	NA	0	49	0	49
Peng M_2020	Peng M_2020_XY010	60	60-69 years	F	No	2.8	2.1-3cm	Other	T4	N0	IIIA	III	Yes	chemotherapy	NA	NA	Positive	Positive	Positive	Negative	NA	1	11	1	14
Peng M_2020	Peng M_2020_XY021	52	< 60 years	M	Yes	5.5	＞ 5cm	SCC	T3	N0	IIB	II	No	NA	NA	NA	Positive	Negative	Negative	Negative	NA	0	49	0	49
Peng M_2020	Peng M_2020_XY033	63	60-69 years	F	Yes	4.1	3.1-5cm	SCC	T2	N0	IB	I	No	NA	NA	NA	Negative	NA	NA	NA	NA	0	49	0	49
Peng M_2020	Peng M_2020_XY038	60	60-69 years	M	Yes	6	＞ 5cm	SCC	T4	N0	IIIA	III	Yes	chemotherapy	NA	NA	Positive	Negative	Negative	NA	NA	1	8	1	12
Peng M_2020	Peng M_2020_XY043	66	60-69 years	M	No	3.7	3.1-5cm	AD	T2	N0	IB	I	No	NA	NA	NA	Negative	Negative	Negative	Positive	NA	1	30	1	38
Peng M_2020	Peng M_2020_XY045	65	60-69 years	M	Yes	4.2	3.1-5cm	AD	T2	N0	IB	I	Yes	chemotherapy+radiotherapy	NA	NA	Positive	NA	NA	Positive	NA	1	9	1	29
Peng M_2020	Peng M_2020_XY050	40	< 60 years	F	No	2.9	2.1-3cm	AD	T2	N0	IB	I	No	NA	NA	NA	Negative	Negative	Negative	Negative	NA	0	49	0	49
Peng M_2020	Peng M_2020_XY053	60	60-69 years	F	No	2	≤ 2cm	AD	T1	N0	IA	I	No	NA	NA	NA	Positive	Negative	Negative	Negative	NA	0	48	0	48
Peng M_2020	Peng M_2020_XY057	51	< 60 years	M	No	3	2.1-3cm	Other	T2	N0	IB	I	Yes	TKI	NA	NA	Positive	Positive	Positive	Positive	NA	1	6	0	48
Peng M_2020	Peng M_2020_XY060	60	60-69 years	M	No	3	2.1-3cm	AD	T1	N0	III	III	Yes	TKI	NA	NA	Positive	Positive	Positive	Positive	NA	1	18	1	25
Peng M_2020	Peng M_2020_XY064	64	60-69 years	F	No	2	≤ 2cm	AD	T1	N0	IA	I	No	NA	NA	NA	Negative	Negative	Negative	Negative	NA	0	48	0	48
Peng M_2020	Peng M_2020_XY067	60	60-69 years	M	No	5	3.1-5cm	SCC	T2	N0	IIA	II	No	NA	NA	NA	Negative	Negative	Negative	Negative	NA	0	48	0	48
Peng M_2020	Peng M_2020_XY069	60	60-69 years	M	Yes	4	3.1-5cm	SCC	T2	N0	IIA	II	No	NA	NA	NA	Positive	NA	NA	Negative	NA	0	48	0	48
Peng M_2020	Peng M_2020_XY070	63	60-69 years	F	No	1.8	≤ 2cm	Other	T2	N2	IIIA	III	Yes	radiothrapy	NA	NA	Positive	Negative	Negative	NA	NA	1	21	1	38
Peng M_2020	Peng M_2020_XY071	64	60-69 years	M	No	3	2.1-3cm	SCC	T1	N0	IA	I	No	NA	NA	NA	Positive	Negative	Negative	Positive	NA	0	48	0	48
Peng M_2020	Peng M_2020_XY072	73	70-75 years	M	No	3	2.1-3cm	SCC	T1	N0	IA	I	No	NA	NA	NA	Positive	Negative	Negative	NA	NA	0	48	0	48
Peng M_2020	Peng M_2020_XY074	62	60-69 years	M	No	5.5	＞ 5cm	Other	T3	N0	IIB	II	Yes	chemotherapy+radiotherapy+TKI	NA	NA	Positive	Negative	Negative	Negative	NA	1	9	1	26
Peng M_2020	Peng M_2020_XY075	72	70-75 years	M	No	4	3.1-5cm	SCC	T2	N0	IB	I	No	NA	NA	NA	Positive	Negative	Negative	NA	NA	0	48	0	48
Peng M_2020	Peng M_2020_XY081	50	< 60 years	M	Yes	4.5	3.1-5cm	AD	T2	N2	IIIA	III	Yes	chemotherapy	NA	NA	Positive	Positive	Positive	NA	NA	1	19	0	24
Peng M_2020	Peng M_2020_XY084	49	< 60 years	F	No	3	2.1-3cm	SCC	T4	N1	III	III	Yes	chemotherapy	NA	NA	Positive	Positive	Positive	NA	NA	1	9	0	9
Peng M_2020	Peng M_2020_XY092	58	< 60 years	M	Yes	4	3.1-5cm	SCC	T2	N0	IB	I	No	NA	NA	NA	Positive	Negative	Negative	Negative	NA	0	48	0	48
Peng M_2020	Peng M_2020_XY093	66	60-69 years	M	Yes	2.8	2.1-3cm	SCC	T1	N1	IIB	II	Yes	chemotherapy	NA	NA	Positive	Negative	Negative	Negative	NA	0	48	0	48
Peng M_2020	Peng M_2020_XY094	78	> 75 years	M	Yes	2	≤ 2cm	Other	T3	N0	IIB	II	No	NA	NA	NA	Positive	Positive	Positive	NA	NA	0	48	0	48
Peng M_2020	Peng M_2020_XY095	58	< 60 years	F	No	1.5	≤ 2cm	AD	T1	N0	IA	I	No	NA	NA	NA	Negative	Negative	Negative	NA	NA	0	48	0	48
Peng M_2020	Peng M_2020_XY100	62	60-69 years	M	Yes	3.5	3.1-5cm	AD	T2	N2	IIIA	III	Yes	chemotherapy+TKI	NA	NA	Positive	NA	NA	NA	NA	1	9	0	48
Peng M_2020	Peng M_2020_XY104	73	70-75 years	M	No	2	≤ 2cm	SCC	T1	N0	IA	I	No	NA	NA	NA	Positive	NA	NA	NA	NA	0	48	0	48
Peng M_2020	Peng M_2020_XY106	49	< 60 years	M	Yes	2.5	2.1-3cm	SCC	T1	N0	IA	I	No	NA	NA	NA	Positive	Negative	Negative	NA	NA	0	48	0	48
Peng M_2020	Peng M_2020_XY109	43	< 60 years	F	No	7	＞ 5cm	AD	T3	N2	IIIB	III	Yes	chemotherapy+radiotherapy	NA	NA	Negative	Negative	Negative	Negative	NA	1	21	1	39
Peng M_2020	Peng M_2020_XY121	69	60-69 years	M	No	3	2.1-3cm	SCC	T2	N2	IIIA	III	No	NA	NA	NA	Positive	Positive	Positive	NA	NA	1	24	1	32
Peng M_2020	Peng M_2020_XY130	71	70-75 years	M	No	2	≤ 2cm	AD	T1	N0	IA	I	No	NA	NA	NA	Negative	Negative	Negative	NA	NA	1	30	0	30
Peng M_2020	Peng M_2020_XY135	64	60-69 years	M	Yes	6	＞ 5cm	AD	T3	N2	IIIB	III	Yes	chemotherapy+TKI	NA	NA	Positive	NA	NA	NA	NA	1	15	1	19
Peng M_2020	Peng M_2020_XY136	60	60-69 years	M	Yes	2	≤ 2cm	AD	T1	N0	IA	I	No	NA	NA	NA	Positive	Negative	Negative	Negative	NA	0	48	0	48
Peng M_2020	Peng M_2020_XY141	63	60-69 years	M	Yes	2.5	2.1-3cm	AD	T3	N0	IIB	II	No	NA	NA	NA	Negative	Negative	Negative	NA	NA	0	47	0	47
Peng M_2020	Peng M_2020_XY143	62	60-69 years	M	No	4	3.1-5cm	SCC	T2	N0	IB	I	Yes	chemotherapy	NA	NA	Positive	Negative	Negative	Negative	NA	0	47	0	47
Peng M_2020	Peng M_2020_XY146	69	60-69 years	M	Yes	4	3.1-5cm	SCC	T2	N0	IB	I	No	NA	NA	NA	Positive	NA	NA	NA	NA	1	10	1	18
Peng M_2020	Peng M_2020_XY150	66	60-69 years	M	No	5	3.1-5cm	Other	T2	N0	IIA	II	Yes	chemotherapy	NA	NA	Positive	Positive	Positive	NA	NA	1	18	1	19
Peng M_2020	Peng M_2020_XY160	40	< 60 years	M	Yes	3.5	3.1-5cm	AD	T2	N0	IB	I	Yes	chemotherapy+radiotherapy	NA	NA	Negative	Negative	Negative	NA	NA	1	9	0	9
Peng M_2020	Peng M_2020_XY170	70	70-75 years	M	No	2	≤ 2cm	SCC	T2	N0	IB	I	No	NA	NA	NA	Positive	Negative	Negative	NA	NA	1	35	1	41
Peng M_2020	Peng M_2020_XY172	46	< 60 years	M	Yes	3.5	3.1-5cm	AD	T2	N2	IIIA	III	Yes	chemotherapy+TKI	NA	NA	Positive	Positive	Positive	NA	NA	1	14	1	19
Peng M_2020	Peng M_2020_XY173	57	< 60 years	M	Yes	3	2.1-3cm	AD	T1	N2	IIIA	III	No	NA	NA	NA	Positive	Positive	Positive	NA	NA	1	1	1	3
Peng M_2020	Peng M_2020_XY174	56	< 60 years	M	Yes	5	3.1-5cm	SCC	T2	N0	IIA	II	No	NA	NA	NA	Positive	Negative	Negative	Negative	NA	0	47	0	47
Peng M_2020	Peng M_2020_XY178	53	< 60 years	M	No	4	3.1-5cm	SCC	T2	N1	IIB	II	Yes	chemotherapy	NA	NA	Negative	Negative	Negative	NA	NA	0	47	0	47
Peng M_2020	Peng M_2020_XY190	67	60-69 years	M	Yes	2	≤ 2cm	Other	T1	N0	IA	I	Yes	unknow	NA	NA	Positive	Negative	Negative	NA	NA	1	3	0	3
Peng M_2020	Peng M_2020_XY195	60	60-69 years	F	No	4	3.1-5cm	SCC	T2	N0	IB	I	Yes	chemotherapy	NA	NA	Negative	Negative	Negative	NA	NA	0	47	0	47
Peng M_2020	Peng M_2020_XY197	62	60-69 years	M	No	3.5	3.1-5cm	SCC	T2	N0	IB	I	No	NA	NA	NA	Negative	Negative	Negative	Negative	NA	0	47	0	47
Peng M_2020	Peng M_2020_XY201	43	< 60 years	F	No	2.5	2.1-3cm	AD	T2	N0	IB	I	Yes	chemotherapy	NA	NA	Positive	NA	NA	NA	NA	1	33	1	39
Peng M_2020	Peng M_2020_XY246	76	> 75 years	M	No	6.2	＞ 5cm	AD	T3	N0	IIB	II	No	NA	NA	NA	Positive	Positive	Positive	NA	NA	0	44	0	44
Peng M_2020	Peng M_2020_XY249	65	60-69 years	M	Yes	4	3.1-5cm	SCC	T2	N0	IB	I	No	NA	NA	NA	Positive	Negative	Negative	NA	NA	0	44	0	44
Peng M_2020	Peng M_2020_XY250	76	> 75 years	M	Yes	1.9	≤ 2cm	AD	T1	N0	IA	I	No	NA	NA	NA	Negative	Negative	Negative	Positive	NA	0	44	0	44
Peng M_2020	Peng M_2020_XY251	52	< 60 years	F	No	1.8	≤ 2cm	AD	T1	N0	IA	I	No	NA	NA	NA	Negative	NA	NA	NA	NA	0	44	0	44
Peng M_2020	Peng M_2020_XY260	66	60-69 years	M	No	2	≤ 2cm	SCC	T1	N0	IA	I	No	NA	NA	NA	Positive	Positive	Positive	Positive	NA	1	12	1	16
Peng M_2020	Peng M_2020_XY262	50	< 60 years	M	No	2	≤ 2cm	AD	T2	N2	IIIA	III	No	NA	NA	NA	Negative	Negative	Negative	NA	NA	0	44	0	44
Peng M_2020	Peng M_2020_XY263	69	60-69 years	M	No	5.9	＞ 5cm	SCC	T3	N0	IIB	II	No	NA	NA	NA	Positive	Positive	Positive	Positive	NA	1	6	0	6
Peng M_2020	Peng M_2020_XY266	62	60-69 years	M	No	2.5	2.1-3cm	AD	T1	N0	IA	I	No	NA	NA	NA	Negative	Negative	Negative	NA	NA	0	44	0	44
Peng M_2020	Peng M_2020_XY269	50	< 60 years	F	No	2.1	2.1-3cm	AD	T2	N0	IB	I	No	NA	NA	NA	Positive	Positive	Positive	NA	NA	0	44	0	44
Peng M_2020	Peng M_2020_XY273	69	60-69 years	M	Yes	6	＞ 5cm	SCC	T3	N2	IIIB	III	Yes	unknow	NA	NA	Positive	Negative	Negative	NA	NA	1	13	1	15
Peng M_2020	Peng M_2020_XY274	69	60-69 years	M	Yes	3	2.1-3cm	SCC	T2	N0	IB	I	No	NA	NA	NA	Negative	Negative	Negative	NA	NA	0	44	0	44
Peng M_2020	Peng M_2020_XY276	74	70-75 years	F	No	4	3.1-5cm	AD	T2	N1	IIB	II	No	NA	NA	NA	Negative	Negative	Negative	Negative	NA	0	44	0	44
Peng M_2020	Peng M_2020_XY277	55	< 60 years	M	Yes	4.7	3.1-5cm	AD	T2	N2	IIIA	III	No	NA	NA	NA	Negative	Negative	Negative	Positive	NA	0	44	0	44
Peng M_2020	Peng M_2020_XY283	70	70-75 years	M	No	1.6	≤ 2cm	AD	T1	N0	IA	I	No	NA	NA	NA	Negative	NA	NA	NA	NA	1	17	1	21
Peng M_2020	Peng M_2020_XY285	65	60-69 years	F	No	1.8	≤ 2cm	AD	T1	N0	IA	I	Yes	chemotherapy	NA	NA	Negative	Negative	Negative	NA	NA	1	15	1	26
Peng M_2020	Peng M_2020_XY287	46	< 60 years	F	No	2	≤ 2cm	AD	T1	N0	IA	I	No	NA	NA	NA	Negative	Positive	Positive	NA	NA	0	44	0	44
Peng M_2020	Peng M_2020_XY288	72	70-75 years	F	No	1.8	≤ 2cm	AD	T1	N0	IA	I	No	NA	NA	NA	Negative	NA	NA	NA	NA	0	44	0	44
Peng M_2020	Peng M_2020_XY289	57	< 60 years	M	Yes	5	3.1-5cm	AD	T2	N0	IIA	II	No	NA	NA	NA	Positive	Positive	Positive	NA	NA	1	3	1	4
Peng M_2020	Peng M_2020_XY293	61	60-69 years	M	No	2.4	2.1-3cm	AD	T1	N0	IA	I	No	NA	NA	NA	Negative	NA	NA	NA	NA	0	44	0	44
Peng M_2020	Peng M_2020_XY294	60	60-69 years	M	No	3.3	3.1-5cm	SCC	T2	N1	IIB	II	Yes	unknow	NA	NA	Positive	Negative	Negative	NA	NA	1	6	0	6
Peng M_2020	Peng M_2020_XY302	50	< 60 years	F	No	4.1	3.1-5cm	AD	T2	N1	IIB	II	No	NA	NA	NA	Negative	Negative	Negative	NA	NA	0	44	0	44
Peng M_2020	Peng M_2020_XY304	41	< 60 years	F	No	1.9	≤ 2cm	AD	T1	N0	IA	I	No	NA	NA	NA	Negative	Negative	Negative	NA	NA	0	44	0	44
Peng M_2020	Peng M_2020_XY305	50	< 60 years	F	No	1.5	≤ 2cm	AD	T1	N0	IA	I	No	NA	NA	NA	Negative	Negative	Negative	NA	NA	0	44	0	44
Peng M_2020	Peng M_2020_XY308	58	< 60 years	F	No	2	≤ 2cm	AD	T1	N2	IIIA	III	No	NA	NA	NA	Positive	NA	NA	NA	NA	1	31	1	30
Peng M_2020	Peng M_2020_XY312	75	70-75 years	M	Yes	4.5	3.1-5cm	AD	T2	N0	IIA	II	No	NA	NA	NA	Positive	Positive	Positive	Positive	NA	1	6	1	14
Peng M_2020	Peng M_2020_XY313	50	< 60 years	M	No	3	2.1-3cm	AD	T2	N2	IIIA	III	Yes	TKI	NA	NA	Positive	Negative	Negative	NA	NA	0	44	0	44
Peng M_2020	Peng M_2020_XY323	65	60-69 years	M	Yes	2.6	2.1-3cm	AD	T1	N0	IA	I	Yes	chemotherapy	NA	NA	Negative	NA	NA	NA	NA	1	19	0	44
Peng M_2020	Peng M_2020_XY326	49	< 60 years	M	No	11	＞ 5cm	SCC	T4	N0	IIIA	III	Yes	chemotherapy	NA	NA	Positive	Negative	Negative	NA	NA	1	6	1	13
Ohara S_2021	Ohara S_2021_Case_2	NA	NA	NA	NA	NA	NA	NA	N	NA	IIA	II	Yes	Chemotherapy	NA	NA	Negative	Negative	NA	NA	NA	0	24.39	NA	NA
Ohara S_2021	Ohara S_2021_Case_3	NA	NA	NA	NA	NA	NA	NA	N	NA	IIA	II	No	NA	NA	NA	Negative	Negative	NA	NA	NA	0	22.27	NA	NA
Ohara S_2021	Ohara S_2021_Case_4	NA	NA	NA	NA	NA	NA	NA	N	NA	IB	I	Yes	Chemotherapy	NA	NA	Negative	Negative	NA	NA	NA	0	20.58	NA	NA
Ohara S_2021	Ohara S_2021_Case_6	NA	NA	NA	NA	NA	NA	NA	N	NA	IB	I	No	NA	NA	NA	Negative	Negative	NA	NA	NA	0	20.15	NA	NA
Ohara S_2021	Ohara S_2021_Case_13	NA	NA	NA	NA	NA	NA	NA	N	NA	IB	I	Yes	Chemotherapy	NA	NA	Negative	Negative	NA	NA	NA	0	18.52	NA	NA
Ohara S_2021	Ohara S_2021_Case_9	NA	NA	NA	NA	NA	NA	NA	N	NA	IB	I	No	NA	NA	NA	Negative	Negative	NA	NA	NA	0	17.72	NA	NA
Ohara S_2021	Ohara S_2021_Case_15	NA	NA	NA	NA	NA	NA	NA	N	NA	IIB	II	No	NA	NA	NA	Negative	Negative	NA	NA	NA	0	17.1	NA	NA
Ohara S_2021	Ohara S_2021_Case_17	NA	NA	NA	NA	NA	NA	NA	N	NA	IIA	II	Yes	Chemotherapy	NA	NA	Negative	Negative	NA	NA	NA	0	16.59	NA	NA
Ohara S_2021	Ohara S_2021_Case_5	NA	NA	NA	NA	NA	NA	NA	N	NA	IIA	II	No	NA	NA	NA	Negative	Negative	NA	NA	NA	0	16.16	NA	NA
Ohara S_2021	Ohara S_2021_Case_19	NA	NA	NA	NA	NA	NA	NA	N	NA	IIB	II	No	NA	NA	NA	Negative	Negative	NA	NA	NA	1	6.46	NA	NA
Ohara S_2021	Ohara S_2021_Case_18	NA	NA	NA	NA	NA	NA	NA	N	NA	IIIA	III	Yes	Chemotherapy	NA	NA	Negative	Negative	NA	NA	NA	0	15.33	NA	NA
Ohara S_2021	Ohara S_2021_Case_8	NA	NA	NA	NA	NA	NA	NA	N	NA	IIB	II	No	NA	NA	NA	Positive	Negative	NA	NA	NA	0	20.98	NA	NA
Ohara S_2021	Ohara S_2021_Case_10	NA	NA	NA	NA	NA	NA	NA	N	NA	IIIA	III	Yes	ICI	NA	NA	Positive	Negative	NA	NA	NA	1	8.47	NA	NA
Ohara S_2021	Ohara S_2021_Case_11	NA	NA	NA	NA	NA	NA	NA	N	NA	IB	I	No	NA	NA	NA	Positive	Negative	NA	NA	NA	0	18.28	NA	NA
Ohara S_2021	Ohara S_2021_Case_14	NA	NA	NA	NA	NA	NA	NA	N	NA	IIB	II	No	NA	NA	NA	Positive	Negative	NA	NA	NA	0	16.78	NA	NA
Ohara S_2021	Ohara S_2021_Case_12	NA	NA	NA	NA	NA	NA	NA	N	NA	IIIA	III	No	NA	NA	NA	Positive	Negative	NA	NA	NA	0	4.5	NA	NA
Ohara S_2021	Ohara S_2021_Case_7	NA	NA	NA	NA	NA	NA	NA	N	NA	IIB	II	No	NA	NA	NA	Negative	Positive	NA	NA	NA	1	4.26	NA	NA
Ohara S_2021	Ohara S_2021_Case_1	NA	NA	NA	NA	NA	NA	NA	N	NA	IIIA	III	Yes	Chemotherapy	NA	NA	Positive	Positive	NA	NA	NA	0	24.92	NA	NA
Ohara S_2021	Ohara S_2021_Case_16	NA	NA	NA	NA	NA	NA	NA	N	NA	IIIA	III	No	NA	NA	NA	Positive	Positive	NA	NA	NA	1	4.64	NA	NA
Ohara S_2021	Ohara S_2021_Case_20	NA	NA	NA	NA	NA	NA	NA	N	NA	IIIA	III	No	NA	NA	NA	Positive	Positive	NA	NA	NA	1	1.66	NA	NA
Li N_2022	Li N_2022_1	62	60-69 years	M	Yes	2.9	2.1-3cm	SCC	T2	N1	IIA	II	NA	NA	NA	NA	Negative	Negative	Negative	Negative	NA	1	24.61	0	39.32
Li N_2022	Li N_2022_2	59	< 60 years	M	No	5.5	＞ 5cm	AD	T2	N1	IIA	II	NA	NA	NA	NA	Positive	NA	NA	Negative	NA	0	38.44	0	38.44
Li N_2022	Li N_2022_3	59	< 60 years	M	Yes	4.1	3.1-5cm	AD	T3	N0	IIB	II	NA	NA	NA	NA	Positive	Negative	Negative	Negative	NA	0	38.26	0	38.26
Li N_2022	Li N_2022_4	59	< 60 years	M	Yes	1.7	≤ 2cm	SCC	T2	N0	IB	I	NA	NA	NA	NA	Negative	Negative	Negative	Positive	NA	1	21.44	1	21.44
Li N_2022	Li N_2022_5	56	< 60 years	M	Yes	6.3	＞ 5cm	SCC	T3	N1	IIIA	III	NA	NA	NA	NA	Positive	Negative	Negative	Positive	NA	1	24.65	1	27.4
Li N_2022	Li N_2022_6	69	60-69 years	F	No	1.1	≤ 2cm	AD	T2	N0	IB	I	NA	NA	NA	NA	Negative	Negative	Negative	Negative	NA	0	38.04	0	38.04
Li N_2022	Li N_2022_7	51	< 60 years	M	Yes	5.4	＞ 5cm	AD	T2	N2	IIIA	III	NA	NA	NA	NA	Positive	Negative	Negative	Negative	NA	1	30.16	1	31.21
Li N_2022	Li N_2022_8	61	60-69 years	F	No	1.2	≤ 2cm	AD	T1	N0	IA	I	NA	NA	NA	NA	Negative	Negative	Negative	Negative	NA	0	37.93	0	37.93
Li N_2022	Li N_2022_9	51	< 60 years	M	No	3.9	3.1-5cm	AD	T2	N1	IIB	II	NA	NA	NA	NA	Negative	Negative	Negative	Positive	NA	0	32.45	0	32.45
Li N_2022	Li N_2022_10	69	60-69 years	M	No	2.2	2.1-3cm	AD	T2	N0	IB	I	NA	NA	NA	NA	Negative	Negative	Negative	Negative	NA	0	37.59	0	37.59
Li N_2022	Li N_2022_11	52	< 60 years	M	No	4.5	3.1-5cm	AD	T2	N1	IIB	II	NA	NA	NA	NA	Negative	Negative	Negative	Positive	NA	1	19.37	0	37.25
Li N_2022	Li N_2022_12	65	60-69 years	M	Yes	2.3	2.1-3cm	SCC	T2	N1	IIB	II	NA	NA	NA	NA	Positive	Positive	Positive	Negative	NA	0	36.97	0	36.97
Li N_2022	Li N_2022_13	70	70-75 years	M	Yes	3.4	3.1-5cm	SCC	T4	N0	IIIA	III	NA	NA	NA	NA	Negative	Negative	Negative	Negative	NA	1	6.08	0	36.88
Li N_2022	Li N_2022_14	59	< 60 years	M	Yes	2.1	2.1-3cm	AD	T1	N0	IA	I	NA	NA	NA	NA	Negative	Negative	Negative	Negative	NA	0	36.81	0	36.81
Li N_2022	Li N_2022_15	57	< 60 years	M	Yes	1.5	≤ 2cm	SCC	T4	N1	IIIA	III	NA	NA	NA	NA	Positive	Negative	Negative	Positive	NA	0	36.85	0	36.85
Li N_2022	Li N_2022_16	58	< 60 years	M	No	5.6	＞ 5cm	SCC	T4	N0	IIIA	III	NA	NA	NA	NA	Positive	Negative	Negative	Positive	NA	1	2.97	0	33.77
Li N_2022	Li N_2022_17	55	< 60 years	F	No	3.7	3.1-5cm	AD	T2	N0	IB	I	NA	NA	NA	NA	Positive	Negative	Negative	Positive	NA	1	24.7	0	31.33
Li N_2022	Li N_2022_18	72	70-75 years	M	Yes	3.5	3.1-5cm	AD	T2	N0	IB	I	NA	NA	NA	NA	Negative	Positive	Positive	Negative	NA	0	32.02	0	32.02
Li N_2022	Li N_2022_19	51	< 60 years	M	Yes	4.6	3.1-5cm	Other	T2	N2	IIIA	III	NA	NA	NA	NA	Negative	Negative	Negative	Positive	NA	1	6.87	0	20.99
Li N_2022	Li N_2022_20	78	> 75 years	M	Yes	3.1	3.1-5cm	AD	T2	N0	IB	I	NA	NA	NA	NA	Negative	Negative	Negative	Positive	NA	0	36.47	0	36.47
Li N_2022	Li N_2022_21	41	< 60 years	M	Yes	4.5	3.1-5cm	Other	T3	N0	IIB	II	NA	NA	NA	NA	Negative	Negative	Negative	Negative	NA	0	34.85	0	34.85
Li N_2022	Li N_2022_22	59	< 60 years	M	No	2.3	2.1-3cm	SCC	T2	N1	IIB	II	NA	NA	NA	NA	Negative	Negative	Negative	Negative	NA	1	30.56	0	34.29
Li N_2022	Li N_2022_23	60	60-69 years	F	Yes	5	3.1-5cm	AD	T4	N1	IIIA	III	NA	NA	NA	NA	Negative	Negative	Negative	Negative	NA	1	23.59	0	35.18
Li N_2022	Li N_2022_24	70	70-75 years	F	No	2.4	2.1-3cm	AD	T2	N0	IB	I	NA	NA	NA	NA	Negative	Negative	Negative	Negative	NA	0	32.24	0	32.24
Li N_2022	Li N_2022_25	64	60-69 years	M	Yes	4.8	3.1-5cm	Other	T2	N1	IIB	II	NA	NA	NA	NA	Positive	Positive	Positive	Positive	NA	1	5.46	1	18.05
Li N_2022	Li N_2022_26	55	< 60 years	F	No	4.4	3.1-5cm	Other	T2	N2	IIIA	III	NA	NA	NA	NA	Negative	Negative	Negative	Negative	NA	0	31.46	0	31.46
Li N_2022	Li N_2022_27	55	< 60 years	M	No	2.2	2.1-3cm	AD	T2	N0	IB	I	NA	NA	NA	NA	Negative	Positive	Positive	Negative	NA	1	26.7	0	33.22
Li N_2022	Li N_2022_28	65	60-69 years	F	No	3.7	3.1-5cm	Other	T2	N1	IIB	II	NA	NA	NA	NA	Negative	Negative	Negative	Positive	NA	1	9.55	0	30.44
Li N_2022	Li N_2022_29	62	60-69 years	F	No	1	≤ 2cm	AD	T1	N0	IA	I	NA	NA	NA	NA	Negative	Negative	Negative	Negative	NA	0	33.47	0	33.47
Li N_2022	Li N_2022_30	59	< 60 years	M	Yes	2	≤ 2cm	SCC	T2	N0	IB	I	NA	NA	NA	NA	Positive	Positive	Positive	Negative	NA	0	33.47	0	33.47
Li N_2022	Li N_2022_31	68	60-69 years	M	Yes	3.5	3.1-5cm	AD	T2	N0	IIA	II	NA	NA	NA	NA	Positive	Negative	Negative	Positive	NA	0	26.72	0	26.72
Li N_2022	Li N_2022_32	60	60-69 years	M	Yes	2.6	2.1-3cm	AD	T4	N0	IIIA	III	NA	NA	NA	NA	Negative	Negative	Negative	Negative	NA	0	32.34	0	32.34
Li N_2022	Li N_2022_33	65	60-69 years	M	No	2.4	2.1-3cm	SCC	T1	N0	IA	I	NA	NA	NA	NA	Negative	Negative	Negative	Negative	NA	0	32.13	0	32.13
Li N_2022	Li N_2022_34	69	60-69 years	M	Yes	5.3	＞ 5cm	SCC	T3	N0	IIB	II	NA	NA	NA	NA	Positive	Negative	Negative	Positive	NA	1	3.34	0	3.34
Li N_2022	Li N_2022_35	56	< 60 years	F	No	4.1	3.1-5cm	AD	T2	N0	IIA	II	NA	NA	NA	NA	Negative	Negative	Negative	Negative	NA	0	31.6	0	31.6
Li N_2022	Li N_2022_36	71	70-75 years	M	No	1.3	≤ 2cm	AD	T1	N1	IIB	II	NA	NA	NA	NA	Negative	Negative	Negative	Positive	NA	0	28.53	0	28.53
Li N_2022	Li N_2022_37	54	< 60 years	F	No	1.8	≤ 2cm	AD	T2	N2	IIIA	III	NA	NA	NA	NA	Positive	Positive	Positive	Positive	NA	1	9.71	1	27.22
Li N_2022	Li N_2022_38	48	< 60 years	F	No	1.9	≤ 2cm	AD	T1	N0	IA	I	NA	NA	NA	NA	Positive	Negative	Negative	Positive	NA	0	31.46	0	31.46
Li N_2022	Li N_2022_39	50	< 60 years	F	No	3.5	3.1-5cm	AD	T2	N0	IB	I	NA	NA	NA	NA	Negative	Negative	Negative	Negative	NA	0	30.23	0	30.23
Li N_2022	Li N_2022_40	56	< 60 years	M	Yes	4.2	3.1-5cm	AD	T2	N0	IIA	II	NA	NA	NA	NA	Positive	Negative	Negative	Negative	NA	0	27.62	0	27.62
Li N_2022	Li N_2022_41	64	60-69 years	F	No	3	2.1-3cm	AD	T1	N0	IA	I	NA	NA	NA	NA	Negative	Negative	Negative	Negative	NA	0	30.34	0	30.34
Li N_2022	Li N_2022_42	69	60-69 years	M	Yes	7	＞ 5cm	SCC	T4	N0	IIIA	III	NA	NA	NA	NA	Positive	Negative	Negative	Positive	NA	0	27.82	0	27.82
Li N_2022	Li N_2022_43	63	60-69 years	M	Yes	4.5	3.1-5cm	SCC	T2	N2	IIIA	III	NA	NA	NA	NA	Positive	Positive	Positive	Positive	NA	1	9.28	0	24.57
Li N_2022	Li N_2022_44	65	60-69 years	F	No	2.2	2.1-3cm	AD	T2	N0	IB	I	NA	NA	NA	NA	Negative	Negative	Negative	Negative	NA	1	15.7	0	29.33
Li N_2022	Li N_2022_45	47	< 60 years	F	No	4.8	3.1-5cm	AD	T2	N2	IIIA	III	NA	NA	NA	NA	Positive	Positive	Positive	Negative	NA	1	11.98	0	28.97
Li N_2022	Li N_2022_46	61	60-69 years	M	Yes	2.1	2.1-3cm	AD	T2	N0	IB	I	NA	NA	NA	NA	Negative	Negative	Negative	Negative	NA	0	24.97	0	24.97
Li N_2022	Li N_2022_47	54	< 60 years	F	Yes	2.5	2.1-3cm	AD	T2	N0	IB	I	NA	NA	NA	NA	Negative	Negative	Negative	Negative	NA	0	26.33	0	26.33
Li N_2022	Li N_2022_48	64	60-69 years	M	Yes	2	≤ 2cm	Other	T2	N0	IB	I	NA	NA	NA	NA	Negative	Negative	Negative	Negative	NA	0	29.45	0	29.45
Li N_2022	Li N_2022_49	48	< 60 years	F	No	1	≤ 2cm	AD	T1	N0	IA	I	NA	NA	NA	NA	Negative	Negative	Negative	Negative	NA	0	28.11	0	28.11
Li N_2022	Li N_2022_50	75	70-75 years	M	Yes	3.5	3.1-5cm	AD	T2	N1	IIB	II	NA	NA	NA	NA	Negative	Negative	Negative	Negative	NA	0	28.35	0	28.35
Li N_2022	Li N_2022_51	63	60-69 years	M	Yes	2.1	2.1-3cm	AD	T2	N2	IIIA	III	NA	NA	NA	NA	Negative	Negative	Negative	Negative	NA	0	28.24	0	28.24
Li N_2022	Li N_2022_52	45	< 60 years	F	No	2	≤ 2cm	AD	T2	N0	IB	I	NA	NA	NA	NA	Negative	Negative	Negative	Negative	NA	0	25.88	0	25.88
Li N_2022	Li N_2022_53	54	< 60 years	M	Yes	3	2.1-3cm	SCC	T3	N0	IIB	II	NA	NA	NA	NA	Negative	Negative	Negative	Positive	NA	0	24.53	0	24.53
Li N_2022	Li N_2022_54	56	< 60 years	F	No	2.5	2.1-3cm	AD	T1	N2	IIIA	III	NA	NA	NA	NA	Negative	Negative	Negative	Negative	NA	1	18.59	0	23.39
Li N_2022	Li N_2022_55	56	< 60 years	M	Yes	5.9	＞ 5cm	AD	T2	N0	IIA	II	NA	NA	NA	NA	Negative	Negative	Negative	Positive	NA	1	13.03	1	13.03
Li N_2022	Li N_2022_56	52	< 60 years	M	Yes	0.7	≤ 2cm	AD	T1	N0	IA	I	NA	NA	NA	NA	Negative	Negative	Negative	Negative	NA	0	21.93	0	21.93
Li N_2022	Li N_2022_57	68	60-69 years	M	Yes	2.3	2.1-3cm	SCC	T1	N0	IA	I	NA	NA	NA	NA	Positive	Negative	Negative	Positive	NA	0	21.93	0	21.93
Li N_2022	Li N_2022_58	59	< 60 years	F	No	1.5	≤ 2cm	AD	T2	N0	IB	I	NA	NA	NA	NA	Negative	Negative	Negative	Negative	NA	0	21.14	0	21.14
Li N_2022	Li N_2022_59	43	< 60 years	F	No	1.7	≤ 2cm	AD	T1	N0	IA	I	NA	NA	NA	NA	Negative	Negative	Negative	Positive	NA	1	5.54	0	24.78
Li N_2022	Li N_2022_60	49	< 60 years	M	No	0.8	≤ 2cm	AD	T2	N0	IB	I	NA	NA	NA	NA	Negative	Negative	Negative	Negative	NA	0	25.42	0	25.42
Li N_2022	Li N_2022_61	45	< 60 years	M	Yes	1.1	≤ 2cm	AD	T2	N0	IB	I	NA	NA	NA	NA	Negative	Negative	Negative	Negative	NA	0	25.88	0	25.88
Li N_2022	Li N_2022_62	61	60-69 years	M	Yes	2.5	2.1-3cm	AD	T2	N0	IB	I	NA	NA	NA	NA	Negative	Negative	Negative	Negative	NA	0	25.54	0	25.54
Li N_2022	Li N_2022_63	59	< 60 years	F	No	1.4	≤ 2cm	AD	T1	N0	IA	I	NA	NA	NA	NA	Negative	Negative	Negative	Negative	NA	0	26.22	0	26.22
Li N_2022	Li N_2022_64	61	60-69 years	M	Yes	3	2.1-3cm	AD	T2	N2	IIIA	III	NA	NA	NA	NA	Positive	Positive	Positive	Positive	NA	1	4.37	0	25.22
Li N_2022	Li N_2022_65	62	60-69 years	F	No	5.7	＞ 5cm	Other	T2	N0	IIA	II	NA	NA	NA	NA	Negative	NA	NA	Negative	NA	0	29.26	0	29.26
Li N_2022	Li N_2022_66	59	< 60 years	M	Yes	5.5	＞ 5cm	SCC	T3	N0	IIB	II	NA	NA	NA	NA	Negative	Positive	Positive	NA	NA	0	22.13	0	22.13
Li N_2022	Li N_2022_67	65	60-69 years	M	Yes	2.4	2.1-3cm	AD	T2	N0	IB	I	NA	NA	NA	NA	Negative	Negative	Negative	Negative	NA	0	22.83	0	22.83
Li N_2022	Li N_2022_68	53	< 60 years	M	Yes	3.8	3.1-5cm	AD	T2	N2	IIIA	III	NA	NA	NA	NA	Negative	Negative	Negative	Negative	NA	1	11.86	0	24.74
Li N_2022	Li N_2022_69	56	< 60 years	F	No	2.3	2.1-3cm	AD	T2	N0	IB	I	NA	NA	NA	NA	Negative	Negative	Negative	Negative	NA	0	20.58	0	20.58
Li N_2022	Li N_2022_70	46	< 60 years	F	No	1.3	≤ 2cm	AD	T2	N0	IB	I	NA	NA	NA	NA	Negative	Negative	Negative	Negative	NA	0	25.65	0	25.65
Li N_2022	Li N_2022_71	47	< 60 years	F	No	7.5	＞ 5cm	Other	T3	N1	IIIA	III	NA	NA	NA	NA	Positive	Positive	Positive	Negative	NA	0	24.54	0	24.54
Li N_2022	Li N_2022_72	56	< 60 years	F	No	1.3	≤ 2cm	AD	T1	N0	IA	I	NA	NA	NA	NA	Negative	Negative	Negative	Negative	NA	0	24.74	0	24.74
Li N_2022	Li N_2022_73	51	< 60 years	F	No	0.9	≤ 2cm	AD	T1	N0	IA	I	NA	NA	NA	NA	Negative	Negative	Negative	Negative	NA	0	25.54	0	25.54
Li N_2022	Li N_2022_74	64	60-69 years	M	Yes	4.1	3.1-5cm	AD	T2	N0	IB	I	NA	NA	NA	NA	Negative	Negative	Negative	Negative	NA	0	21.03	0	21.03
Li N_2022	Li N_2022_75	57	< 60 years	M	No	3.3	3.1-5cm	AD	T2	N0	IB	I	NA	NA	NA	NA	Negative	Negative	Negative	Negative	NA	0	20.47	0	20.47
Li N_2022	Li N_2022_76	69	60-69 years	M	No	3.1	3.1-5cm	AD	T2	N0	IB	I	NA	NA	NA	NA	Negative	Negative	Negative	Negative	NA	0	3.78	0	3.78
Li N_2022	Li N_2022_77	55	< 60 years	F	No	4	3.1-5cm	AD	T2	N0	IB	I	NA	NA	NA	NA	Negative	Negative	Negative	Negative	NA	0	25.42	0	25.42
Li N_2022	Li N_2022_78	48	< 60 years	M	No	1.7	≤ 2cm	Other	T2	N0	IB	I	NA	NA	NA	NA	Negative	Negative	Negative	Negative	NA	0	25.31	0	25.31
Li N_2022	Li N_2022_79	55	< 60 years	F	No	3.1	3.1-5cm	AD	T2	N1	IIA	II	NA	NA	NA	NA	Negative	Negative	Negative	Negative	NA	0	24.65	0	24.65
Li N_2022	Li N_2022_80	50	< 60 years	M	No	1.4	≤ 2cm	AD	T2	N0	IB	I	NA	NA	NA	NA	Negative	Negative	Negative	Negative	NA	0	24.29	0	24.29
Li N_2022	Li N_2022_81	56	< 60 years	F	No	1.3	≤ 2cm	AD	T1	N0	IA	I	NA	NA	NA	NA	Negative	Negative	Negative	Negative	NA	0	24.63	0	24.63
Li N_2022	Li N_2022_82	61	60-69 years	M	Yes	1.6	≤ 2cm	SCC	T2	N0	IB	I	NA	NA	NA	NA	Negative	Negative	Negative	Negative	NA	0	24.51	0	24.51
Li N_2022	Li N_2022_83	67	60-69 years	M	Yes	3	2.1-3cm	SCC	T3	N0	IIB	II	NA	NA	NA	NA	Negative	Negative	Negative	Negative	NA	1	19.4	0	24.03
Li N_2022	Li N_2022_84	51	< 60 years	M	Yes	2.5	2.1-3cm	AD	T2	N0	IB	I	NA	NA	NA	NA	Negative	Negative	Negative	Negative	NA	0	14.45	0	14.45
Li N_2022	Li N_2022_85	68	60-69 years	M	Yes	4.2	3.1-5cm	AD	T2	N0	IB	I	NA	NA	NA	NA	Positive	Negative	Negative	Negative	NA	0	24.17	0	24.17
Li N_2022	Li N_2022_86	60	60-69 years	M	Yes	1.5	≤ 2cm	SCC	T1	N0	IA	I	NA	NA	NA	NA	Negative	Negative	Negative	NA	NA	0	23.95	0	23.95
Li N_2022	Li N_2022_87	55	< 60 years	M	No	1.6	≤ 2cm	AD	T2	N0	IB	I	NA	NA	NA	NA	Negative	Negative	Negative	Negative	NA	0	19.01	0	19.01
Li N_2022	Li N_2022_88	53	< 60 years	M	Yes	2.5	2.1-3cm	AD	T2	N0	IB	I	NA	NA	NA	NA	Negative	Negative	Negative	Negative	NA	0	23.72	0	23.72
Li N_2022	Li N_2022_89	55	< 60 years	M	Yes	1.1	≤ 2cm	AD	T1	N0	IA	I	NA	NA	NA	NA	Negative	Negative	Negative	Negative	NA	1	19.5	0	21
Li N_2022	Li N_2022_90	56	< 60 years	M	No	1.8	≤ 2cm	AD	T2	N0	IB	I	NA	NA	NA	NA	Negative	Negative	Negative	Negative	NA	0	21.37	0	21.37
Li N_2022	Li N_2022_91	69	60-69 years	M	No	5.9	＞ 5cm	AD	T3	N0	IIB	II	NA	NA	NA	NA	Positive	Negative	Negative	Positive	NA	1	4.18	0	4.18
Li N_2022	Li N_2022_92	39	< 60 years	F	No	2.5	2.1-3cm	AD	T2	N0	IB	I	NA	NA	NA	NA	Negative	Negative	Negative	Negative	NA	0	23.39	0	23.39
Li N_2022	Li N_2022_93	46	< 60 years	F	No	5.4	＞ 5cm	AD	T2	N0	IIA	II	NA	NA	NA	NA	Positive	Negative	Negative	NA	NA	0	17.67	0	17.67
Li N_2022	Li N_2022_94	56	< 60 years	F	No	1.6	≤ 2cm	AD	T2	N0	IB	I	NA	NA	NA	NA	Negative	Negative	Negative	Negative	NA	0	16.68	0	16.68
Li N_2022	Li N_2022_95	49	< 60 years	M	Yes	4.4	3.1-5cm	Other	T2	N0	IB	I	NA	NA	NA	NA	Negative	Negative	Negative	Negative	NA	0	19.35	0	19.35
Li N_2022	Li N_2022_96	64	60-69 years	F	No	1.7	≤ 2cm	AD	T1	N0	IA	I	NA	NA	NA	NA	Positive	Positive	Positive	Negative	NA	0	21.7	0	21.7
Li N_2022	Li N_2022_97	37	< 60 years	F	No	1.6	≤ 2cm	AD	T1	N0	IA	I	NA	NA	NA	NA	Negative	Negative	Negative	Negative	NA	0	23.05	0	23.05
Li N_2022	Li N_2022_98	53	< 60 years	F	No	2.2	2.1-3cm	AD	T2	N0	IB	I	NA	NA	NA	NA	Negative	Negative	Negative	Negative	NA	0	21.93	0	21.93
Li N_2022	Li N_2022_99	51	< 60 years	F	No	2.8	2.1-3cm	AD	T2	N0	IB	I	NA	NA	NA	NA	Negative	Negative	Negative	Negative	NA	0	20.47	0	20.47
Li N_2022	Li N_2022_100	61	60-69 years	M	Yes	3.6	3.1-5cm	AD	T2	N0	IB	I	NA	NA	NA	NA	Negative	Negative	Negative	Negative	NA	0	20.13	0	20.13
Li N_2022	Li N_2022_101	58	< 60 years	F	No	2.1	2.1-3cm	AD	T2	N0	IB	I	NA	NA	NA	NA	Negative	Negative	Negative	Negative	NA	1	31.3	0	51.67
Li N_2022	Li N_2022_102	35	< 60 years	M	Yes	2.6	2.1-3cm	AD	T2	N0	IB	I	NA	NA	NA	NA	Positive	Negative	Negative	Positive	NA	0	54.2	0	54.2
Li N_2022	Li N_2022_103	43	< 60 years	M	Yes	1.7	≤ 2cm	AD	T1	N0	IA	I	NA	NA	NA	NA	Negative	Negative	Negative	Negative	NA	0	48.74	0	48.74
Li N_2022	Li N_2022_104	45	< 60 years	F	No	3	2.1-3cm	AD	T2	N0	IB	I	NA	NA	NA	NA	Negative	NA	NA	Negative	NA	0	49.75	0	49.75
Li N_2022	Li N_2022_105	60	60-69 years	F	No	1.3	≤ 2cm	AD	T1	N0	IA	I	NA	NA	NA	NA	Negative	Negative	Negative	Negative	NA	0	48.29	0	48.29
Li N_2022	Li N_2022_106	59	< 60 years	F	No	1.9	≤ 2cm	AD	T2	N0	IB	I	NA	NA	NA	NA	Negative	Negative	Negative	Negative	NA	0	51.42	0	51.42
Li N_2022	Li N_2022_107	56	< 60 years	M	Yes	0.8	≤ 2cm	AD	T1	N0	IA	I	NA	NA	NA	NA	Positive	Negative	Negative	Positive	NA	0	50.86	0	50.86
Li N_2022	Li N_2022_108	43	< 60 years	M	Yes	1	≤ 2cm	AD	T2	N0	IB	I	NA	NA	NA	NA	Negative	Negative	Negative	Negative	NA	0	45.51	0	45.51
Li N_2022	Li N_2022_109	53	< 60 years	F	No	1.2	≤ 2cm	AD	T2	N0	IB	I	NA	NA	NA	NA	Negative	Negative	Negative	Negative	NA	0	48.75	0	48.75
Li N_2022	Li N_2022_110	68	60-69 years	M	No	1	≤ 2cm	AD	T1	N0	IA	I	NA	NA	NA	NA	Negative	Negative	Negative	Negative	NA	0	43.95	0	43.95
Li N_2022	Li N_2022_111	59	< 60 years	F	No	1.2	≤ 2cm	AD	T1	N0	IA	I	NA	NA	NA	NA	Negative	Negative	Negative	Negative	NA	0	45.85	0	45.85
Li N_2022	Li N_2022_112	71	70-75 years	M	Yes	4.5	3.1-5cm	SCC	T2	N0	IB	I	NA	NA	NA	NA	Positive	Positive	Positive	Positive	NA	0	43.5	0	43.5
Li N_2022	Li N_2022_113	53	< 60 years	F	No	2	≤ 2cm	AD	T1	N0	IA	I	NA	NA	NA	NA	Negative	Negative	Negative	Positive	NA	0	43.95	0	43.95
Li N_2022	Li N_2022_114	51	< 60 years	M	Yes	1.8	≤ 2cm	AD	T2	N0	IB	I	NA	NA	NA	NA	Negative	Negative	Negative	Negative	NA	0	43.95	0	43.95
Li N_2022	Li N_2022_115	56	< 60 years	F	No	0.9	≤ 2cm	Other	T2	N0	IB	I	NA	NA	NA	NA	Positive	Negative	Negative	Negative	NA	0	40.38	0	40.38
Li N_2022	Li N_2022_116	59	< 60 years	M	Yes	0.8	≤ 2cm	SCC	T1	N0	IA	I	NA	NA	NA	NA	Negative	Negative	Negative	Negative	NA	0	42.16	0	42.16
Li N_2022	Li N_2022_117	58	< 60 years	F	No	1.6	≤ 2cm	AD	T1	N0	IA	I	NA	NA	NA	NA	Negative	Negative	Negative	Positive	NA	0	36.7	0	36.7
Li N_2022	Li N_2022_118	70	70-75 years	F	No	3.6	3.1-5cm	AD	T2	N0	IB	I	NA	NA	NA	NA	Negative	Negative	Negative	Negative	NA	0	39.6	0	39.6
Li N_2022	Li N_2022_119	53	< 60 years	F	No	2.5	2.1-3cm	AD	T2	N0	IB	I	NA	NA	NA	NA	Negative	Negative	Negative	NA	NA	0	24.63	0	24.63
Kuang PP_2020	Kuang PP_2020_1	NA	NA	NA	NA	NA	NA	AD	NA	N1	NA	NA	Yes	Chemotherapy	NA	NA	Positive	NA	NA	Negative	Negative	0	12.04	NA	NA
Kuang PP_2020	Kuang PP_2020_2	NA	NA	NA	NA	NA	NA	AD	NA	N0	NA	NA	Yes	Chemotherapy	NA	NA	Positive	Negative	Negative	Negative	Negative	0	21.81	NA	NA
Kuang PP_2020	Kuang PP_2020_3	NA	NA	NA	NA	NA	NA	AD	NA	N2	NA	NA	Yes	Chemotherapy	NA	NA	Positive	Negative	Negative	Negative	Negative	0	10.83	NA	NA
Kuang PP_2020	Kuang PP_2020_4	NA	NA	NA	NA	NA	NA	AD	NA	N1	NA	NA	Yes	Chemotherapy	NA	NA	Negative	Negative	Negative	Positive	Positive	1	19.67	NA	NA
Kuang PP_2020	Kuang PP_2020_5	NA	NA	NA	NA	NA	NA	SCC	NA	N1	NA	NA	Yes	Chemotherapy	NA	NA	Positive	Positive	Positive	Negative	Negative	0	13.71	NA	NA
Kuang PP_2020	Kuang PP_2020_6	NA	NA	NA	NA	NA	NA	AD	NA	N0	NA	NA	Yes	Chemotherapy	NA	NA	Positive	Negative	Negative	Negative	Negative	0	17.35	NA	NA
Kuang PP_2020	Kuang PP_2020_7	NA	NA	NA	NA	NA	NA	Other	NA	N0	NA	NA	Yes	Chemotherapy	NA	NA	Negative	Negative	Negative	Negative	Negative	0	17.71	NA	NA
Kuang PP_2020	Kuang PP_2020_8	NA	NA	NA	NA	NA	NA	SCC	NA	N1	NA	NA	Yes	Chemotherapy	NA	NA	Negative	Negative	Negative	Negative	Negative	0	18.78	NA	NA
Kuang PP_2020	Kuang PP_2020_9	NA	NA	NA	NA	NA	NA	AD	NA	N1	NA	NA	Yes	Chemotherapy	NA	NA	Negative	Negative	Negative	Negative	Negative	0	21.82	NA	NA
Kuang PP_2020	Kuang PP_2020_10	NA	NA	NA	NA	NA	NA	Other	NA	N1	NA	NA	Yes	Chemotherapy	NA	NA	Positive	Positive	Positive	Positive	Positive	1	5.29	NA	NA
Kuang PP_2020	Kuang PP_2020_11	NA	NA	NA	NA	NA	NA	Other	NA	N2	NA	NA	Yes	Chemotherapy	NA	NA	Negative	Negative	Negative	Negative	Negative	0	17.31	NA	NA
Kuang PP_2020	Kuang PP_2020_12	NA	NA	NA	NA	NA	NA	Other	NA	N1	NA	NA	Yes	Chemotherapy	NA	NA	Negative	Negative	Negative	Positive	Positive	1	9.75	NA	NA
Kuang PP_2020	Kuang PP_2020_13	NA	NA	NA	NA	NA	NA	Other	NA	N2	NA	NA	Yes	Chemotherapy	NA	NA	Positive	Positive	Positive	Positive	Positive	1	7.88	NA	NA
Kuang PP_2020	Kuang PP_2020_14	NA	NA	NA	NA	NA	NA	AD	NA	N0	NA	NA	Yes	Chemotherapy	NA	NA	Positive	Negative	Negative	Negative	Negative	0	14.31	NA	NA
Kuang PP_2020	Kuang PP_2020_15	NA	NA	NA	NA	NA	NA	SCC	NA	N0	NA	NA	Yes	Chemotherapy	NA	NA	Positive	Negative	Negative	Positive	Positive	1	3.72	NA	NA
Kuang PP_2020	Kuang PP_2020_16	NA	NA	NA	NA	NA	NA	AD	N	N0	NA	NA	Yes	Chemotherapy	NA	NA	Negative	Negative	Negative	NA	NA	0	19.34	NA	NA
Kuang PP_2020	Kuang PP_2020_17	NA	NA	NA	NA	NA	NA	AD	NA	N1	NA	NA	Yes	Chemotherapy	NA	NA	Negative	Negative	Negative	Negative	Negative	0	17.5	NA	NA
Kuang PP_2020	Kuang PP_2020_18	NA	NA	NA	NA	NA	NA	AD	NA	N2	NA	NA	Yes	Chemotherapy	NA	NA	Positive	Negative	Negative	Negative	Negative	0	13.72	NA	NA
Kuang PP_2020	Kuang PP_2020_19	NA	NA	NA	NA	NA	NA	AD	NA	N2	NA	NA	Yes	Chemotherapy	NA	NA	Positive	Positive	Positive	Positive	Positive	1	9.75	NA	NA
Kuang PP_2020	Kuang PP_2020_20	NA	NA	NA	NA	NA	NA	AD	NA	N0	NA	NA	Yes	Chemotherapy	NA	NA	Negative	Negative	Negative	Negative	Negative	0	18.43	NA	NA
Kuang PP_2020	Kuang PP_2020_21	NA	NA	NA	NA	NA	NA	AD	NA	N0	NA	NA	Yes	Chemotherapy	NA	NA	Positive	Negative	Negative	Negative	Negative	0	17.42	NA	NA
Kuang PP_2020	Kuang PP_2020_22	NA	NA	NA	NA	NA	NA	SCC	NA	N2	NA	NA	Yes	Chemotherapy	NA	NA	Negative	Negative	Negative	Negative	Negative	1	6.71	NA	NA
Kuang PP_2020	Kuang PP_2020_23	NA	NA	NA	NA	NA	NA	SCC	NA	N0	NA	NA	Yes	Chemotherapy	NA	NA	Positive	Negative	Negative	Positive	Positive	0	15.57	NA	NA
Kuang PP_2020	Kuang PP_2020_24	NA	NA	NA	NA	NA	NA	SCC	NA	N2	NA	NA	Yes	Chemotherapy	NA	NA	Positive	Positive	Positive	Negative	Negative	1	9.5	NA	NA
Kuang PP_2020	Kuang PP_2020_25	NA	NA	NA	NA	NA	NA	AD	NA	N2	NA	NA	Yes	Chemotherapy	NA	NA	Negative	Negative	Negative	Negative	Negative	0	15.35	NA	NA
Kuang PP_2020	Kuang PP_2020_26	NA	NA	NA	NA	NA	NA	AD	NA	N2	NA	NA	Yes	Chemotherapy	NA	NA	Positive	Positive	Positive	Negative	Negative	0	15.8	NA	NA
Kuang PP_2020	Kuang PP_2020_27	NA	NA	NA	NA	NA	NA	Other	NA	N0	NA	NA	Yes	Chemotherapy	NA	NA	Positive	Positive	Positive	Negative	Negative	0	16.82	NA	NA
Kuang PP_2020	Kuang PP_2020_28	NA	NA	NA	NA	NA	NA	AD	NA	N2	NA	NA	Yes	Chemotherapy	NA	NA	Negative	Negative	Negative	Negative	Negative	0	11.25	NA	NA
Kuang PP_2020	Kuang PP_2020_29	NA	NA	NA	NA	NA	NA	Other	NA	N0	NA	NA	Yes	Chemotherapy	NA	NA	Negative	NA	NA	Negative	Negative	0	13.58	NA	NA
Kuang PP_2020	Kuang PP_2020_30	NA	NA	NA	NA	NA	NA	AD	NA	N2	NA	NA	Yes	Chemotherapy	NA	NA	Negative	Negative	Negative	Negative	Negative	1		NA	NA
Kuang PP_2020	Kuang PP_2020_31	NA	NA	NA	NA	NA	NA	Other	NA	N1	NA	NA	Yes	Chemotherapy	NA	NA	Positive	Positive	Positive	Negative	Negative	0	15.96	NA	NA
Kuang PP_2020	Kuang PP_2020_32	NA	NA	NA	NA	NA	NA	AD	NA	N0	NA	NA	Yes	Chemotherapy	NA	NA	Negative	Negative	Negative	Negative	Negative	0	11.3	NA	NA
Kuang PP_2020	Kuang PP_2020_33	NA	NA	NA	NA	NA	NA	Other	NA	N0	NA	NA	Yes	Chemotherapy	NA	NA	Negative	Negative	Negative	Negative	Negative	0	10.44	NA	NA
Kuang PP_2020	Kuang PP_2020_34	NA	NA	NA	NA	NA	NA	AD	NA	N1	NA	NA	Yes	Chemotherapy	NA	NA	Negative	Negative	Negative	Negative	Negative	0	8.32	NA	NA
Kuang PP_2020	Kuang PP_2020_35	NA	NA	NA	NA	NA	NA	AD	NA	N0	NA	NA	Yes	Chemotherapy	NA	NA	Negative	NA	NA	Negative	Negative	0	8.88	NA	NA
Kuang PP_2020	Kuang PP_2020_36	NA	NA	NA	NA	NA	NA	AD	NA	N2	NA	NA	Yes	Chemotherapy	NA	NA	Negative	Negative	Negative	Negative	Negative	0	36.72	NA	NA
Kuang PP_2020	Kuang PP_2020_37	NA	NA	NA	NA	NA	NA	AD	NA	N0	NA	NA	Yes	Chemotherapy	NA	NA	Positive	Negative	Negative	Positive	Positive	0	9.91	NA	NA
Kuang PP_2020	Kuang PP_2020_38	NA	NA	NA	NA	NA	NA	AD	N	N0	NA	NA	Yes	Chemotherapy	NA	NA	Positive	Negative	Negative	NA	NA	0	10.09	NA	NA
Gale D_2022	Gale D_2022_200	75 plus years	> 75 years	F	Yes	NA	NA	AD	NA	NA	IA	I	No	NA	No	NA	Negative	Negative	Negative	Negative	NA	0	33.87	NA	NA
Gale D_2022	Gale D_2022_201	70-74 years	70-75 years	F	Yes	NA	NA	SCC	NA	NA	IA	I	No	NA	No	NA	Negative	Negative	Negative	Negative	NA	0	52.77	NA	NA
Gale D_2022	Gale D_2022_205	70-74 years	70-75 years	M	Yes	NA	NA	AD	NA	NA	IA	I	No	NA	No	NA	NA	Negative	Negative	Negative	NA	0	37.23	NA	NA
Gale D_2022	Gale D_2022_206	60-69 years	60-69 years	F	Yes	NA	NA	AD	NA	NA	IIA	II	No	NA	No	NA	Negative	NA	NA	Negative	NA	0	41.27	NA	NA
Gale D_2022	Gale D_2022_207	70-74 years	70-75 years	M	Yes	NA	NA	SCC	NA	NA	IA	I	No	NA	No	NA	Negative	Negative	Negative	Negative	NA	0	42.43	NA	NA
Gale D_2022	Gale D_2022_208	60-69 years	60-69 years	F	Yes	NA	NA	SCC	N	NA	IIB	II	Yes	Chemotherapy and RT (sequential/concurrent)	No	NA	Positive	NA	NA	NA	NA	0	34.93	NA	NA
Gale D_2022	Gale D_2022_209	70-74 years	70-75 years	F	Yes	NA	NA	SCC	NA	NA	IA	I	No	NA	No	NA	Negative	NA	NA	Negative	NA	0	37.37	NA	NA
Gale D_2022	Gale D_2022_211	75 plus years	> 75 years	M	Yes	NA	NA	SCC	NA	NA	IIA	II	No	NA	No	NA	Positive	NA	NA	Positive	NA	1	15.63	NA	NA
Gale D_2022	Gale D_2022_213	75 plus years	> 75 years	M	Yes	NA	NA	SCC	NA	NA	IIB	II	No	NA	No	NA	NA	Negative	Negative	Negative	NA	0	49.2	NA	NA
Gale D_2022	Gale D_2022_215	60-69 years	60-69 years	F	Yes	NA	NA	AD	NA	NA	IA	I	No	NA	No	NA	Negative	Negative	Negative	Negative	NA	0	46.4	NA	NA
Gale D_2022	Gale D_2022_216	75 plus years	> 75 years	M	Yes	NA	NA	AD	NA	NA	IIIA	III	Yes	Chemotherapy and RT (sequential/concurrent)	No	NA	Negative	Negative	Negative	Positive	NA	1	8.5	NA	NA
Gale D_2022	Gale D_2022_217	75 plus years	> 75 years	M	Yes	NA	NA	AD	NA	NA	IB	I	No	NA	No	NA	Negative	Negative	Negative	Negative	NA	0	38.07	NA	NA
Gale D_2022	Gale D_2022_218	75 plus years	> 75 years	M	Yes	NA	NA	AD	NA	NA	IA	I	No	NA	No	NA	Positive	Negative	Negative	Positive	NA	1	13.2	NA	NA
Gale D_2022	Gale D_2022_219	60-69 years	60-69 years	F	Yes	NA	NA	AD	NA	NA	IA	I	No	NA	No	NA	Negative	Negative	Negative	Negative	NA	0	31.93	NA	NA
Gale D_2022	Gale D_2022_221	60-69 years	60-69 years	F	Yes	NA	NA	AD	NA	NA	IB	I	No	NA	No	NA	Positive	Negative	Negative	Negative	NA	0	52.47	NA	NA
Gale D_2022	Gale D_2022_222	75 plus years	> 75 years	F	No	NA	NA	AD	NA	NA	IA	I	No	NA	No	NA	Negative	Negative	Negative	Negative	NA	0	50.03	NA	NA
Gale D_2022	Gale D_2022_223	75 plus years	> 75 years	M	Yes	NA	NA	AD	NA	NA	IB	I	No	NA	No	NA	Negative	Negative	Negative	Negative	NA	1	24.6	NA	NA
Gale D_2022	Gale D_2022_224	75 plus years	> 75 years	F	Yes	NA	NA	AD	NA	NA	IB	I	No	NA	No	NA	Negative	Negative	Negative	Negative	NA	0	41.33	NA	NA
Gale D_2022	Gale D_2022_226	60-69 years	60-69 years	F	Yes	NA	NA	SCC	NA	NA	IA	I	No	NA	No	NA	Positive	Positive	Positive	Positive	NA	1	23.57	NA	NA
Gale D_2022	Gale D_2022_228	75 plus years	> 75 years	M	Yes	NA	NA	AD	NA	NA	IA	I	No	NA	No	NA	Negative	Negative	Negative	Negative	NA	0	34.4	NA	NA
Gale D_2022	Gale D_2022_231	75 plus years	> 75 years	M	Yes	NA	NA	SCC	N	NA	IB	I	No	NA	No	NA	Positive	NA	NA	NA	NA	1	1.03	NA	NA
Gale D_2022	Gale D_2022_232	75 plus years	> 75 years	M	Yes	NA	NA	AD	NA	NA	IA	I	No	NA	No	NA	Negative	NA	NA	Negative	NA	0	49.43	NA	NA
Gale D_2022	Gale D_2022_233	60-69 years	60-69 years	F	Yes	NA	NA	SCC	NA	NA	IB	I	No	NA	No	NA	Positive	Negative	Negative	Negative	NA	1	20.83	NA	NA
Gale D_2022	Gale D_2022_234	60-69 years	60-69 years	M	Yes	NA	NA	AD	NA	NA	IIIA	III	Yes	Chemotherapy and RT (sequential/concurrent)	No	NA	Positive	Negative	Negative	Negative	NA	1	10.33	NA	NA
Gale D_2022	Gale D_2022_236	60-69 years	60-69 years	F	Yes	NA	NA	SCC	NA	NA	IIA	II	Yes	Conventional Radiotherapy	No	NA	Positive	Negative	Negative	Negative	NA	0	39.97	NA	NA
Gale D_2022	Gale D_2022_237	75 plus years	> 75 years	M	Yes	NA	NA	SCC	NA	NA	IA	I	No	NA	No	NA	Positive	Negative	Negative	Positive	NA	1	11.63	NA	NA
Gale D_2022	Gale D_2022_238	60-69 years	60-69 years	F	Yes	NA	NA	AD	NA	NA	IA	I	No	NA	No	NA	Negative	NA	NA	Negative	NA	0	38.6	NA	NA
Gale D_2022	Gale D_2022_239	70-74 years	70-75 years	F	Yes	NA	NA	SCC	NA	NA	IA	I	No	NA	No	NA	Positive	Negative	Negative	Negative	NA	0	35.1	NA	NA
Gale D_2022	Gale D_2022_241	60-69 years	60-69 years	F	Yes	NA	NA	SCC	N	NA	IIA	II	No	NA	No	NA	Positive	NA	NA	NA	NA	0	57.97	NA	NA
Gale D_2022	Gale D_2022_242	75 plus years	> 75 years	F	Yes	NA	NA	SCC	NA	NA	IIA	II	No	NA	No	NA	Positive	Negative	Negative	Negative	NA	0	54.8	NA	NA
Gale D_2022	Gale D_2022_243	<59 years	< 60 years	F	Yes	NA	NA	SCC	N	NA	IIB	II	No	NA	No	NA	Positive	NA	NA	NA	NA	0	53.67	NA	NA
Gale D_2022	Gale D_2022_246	60-69 years	60-69 years	M	Yes	NA	NA	AD	NA	NA	IIA	II	No	NA	No	NA	Negative	Negative	Negative	Negative	NA	0	43.6	NA	NA
Gale D_2022	Gale D_2022_247	75 plus years	> 75 years	M	Yes	NA	NA	SCC	NA	NA	IA	I	No	NA	No	NA	Negative	Negative	Negative	Negative	NA	0	42.43	NA	NA
Gale D_2022	Gale D_2022_248	60-69 years	60-69 years	M	Yes	NA	NA	AD	NA	NA	IA	I	No	NA	No	NA	Negative	Negative	Negative	Positive	NA	0	38.23	NA	NA
Gale D_2022	Gale D_2022_249	60-69 years	60-69 years	M	Yes	NA	NA	AD	NA	NA	IA	I	No	NA	No	NA	Negative	NA	NA	Negative	NA	0	32.07	NA	NA
Gale D_2022	Gale D_2022_251	70-74 years	70-75 years	M	Yes	NA	NA	SCC	NA	NA	IIIA	III	Yes	Chemotherapy	No	NA	Positive	Negative	Negative	Negative	NA	1	32.07	NA	NA
Gale D_2022	Gale D_2022_256	60-69 years	60-69 years	F	Yes	NA	NA	AD	N	NA	IIB	II	Yes	Chemotherapy	No	NA	Positive	NA	NA	NA	NA	1	0.73	NA	NA
Gale D_2022	Gale D_2022_257	70-74 years	70-75 years	F	No	NA	NA	Other	N	NA	IB	I	Yes	Chemotherapy and RT (sequential/concurrent)	No	NA	Positive	NA	NA	NA	NA	0	36.5	NA	NA
Gale D_2022	Gale D_2022_258	75 plus years	> 75 years	M	Yes	NA	NA	SCC	NA	NA	IIB	II	No	NA	No	NA	Negative	NA	NA	Negative	NA	0	38.67	NA	NA
Gale D_2022	Gale D_2022_259	70-74 years	70-75 years	F	Yes	NA	NA	AD	NA	NA	IA	I	No	NA	No	NA	Negative	Negative	Negative	Negative	NA	0	34.47	NA	NA
Gale D_2022	Gale D_2022_261	70-74 years	70-75 years	M	Yes	NA	NA	AD	NA	NA	IIIA	III	No	NA	No	NA	Negative	Positive	Positive	Positive	NA	1	22.53	NA	NA
Gale D_2022	Gale D_2022_262	75 plus years	> 75 years	F	Yes	NA	NA	AD	N	NA	IB	I	No	NA	No	NA	Negative	NA	NA	NA	NA	1	7.93	NA	NA
Gale D_2022	Gale D_2022_263	70-74 years	70-75 years	M	Yes	NA	NA	SCC	NA	NA	IIA	II	No	NA	No	NA	Positive	NA	NA	Negative	NA	0	46.83	NA	NA
Gale D_2022	Gale D_2022_264	75 plus years	> 75 years	M	Yes	NA	NA	AD	NA	NA	IA	I	No	NA	No	NA	Negative	NA	NA	Negative	NA	0	43.53	NA	NA
Gale D_2022	Gale D_2022_266	60-69 years	60-69 years	M	Yes	NA	NA	AD	NA	NA	IA	I	No	NA	No	NA	Negative	Negative	Negative	Negative	NA	1	25.77	NA	NA
Gale D_2022	Gale D_2022_267	60-69 years	60-69 years	M	Yes	NA	NA	AD	NA	NA	IIB	II	Yes	Chemotherapy and RT (sequential/concurrent)	No	NA	Positive	Negative	Negative	Negative	NA	0	34.9	NA	NA
Gale D_2022	Gale D_2022_268	75 plus years	> 75 years	M	Yes	NA	NA	Other	N	NA	IIB	II	No	NA	No	NA	Positive	NA	NA	NA	NA	1	7.5	NA	NA
Gale D_2022	Gale D_2022_271	75 plus years	> 75 years	F	No	NA	NA	Other	NA	NA	IIA	II	No	NA	No	NA	Positive	NA	NA	Negative	NA	0	57.5	NA	NA
Gale D_2022	Gale D_2022_272	60-69 years	60-69 years	F	Yes	NA	NA	AD	NA	NA	IB	I	No	NA	No	NA	Negative	Negative	Negative	Negative	NA	1	13.47	NA	NA
Gale D_2022	Gale D_2022_275	75 plus years	> 75 years	F	Yes	NA	NA	AD	NA	NA	IIIA	III	No	NA	No	NA	Positive	Negative	Negative	Positive	NA	1	15.03	NA	NA
Gale D_2022	Gale D_2022_276	75 plus years	> 75 years	M	Yes	NA	NA	SCC	NA	NA	IIA	II	No	NA	No	NA	Positive	Positive	Positive	Positive	NA	1	14.3	NA	NA
Gale D_2022	Gale D_2022_277	75 plus years	> 75 years	M	Yes	NA	NA	AD	NA	NA	IIB	II	No	NA	No	NA	Negative	Negative	Negative	Positive	NA	1	30.4	NA	NA
Gale D_2022	Gale D_2022_278	60-69 years	60-69 years	F	Yes	NA	NA	AD	NA	NA	IB	I	No	NA	No	NA	Negative	Negative	Negative	Negative	NA	0	36.73	NA	NA
Gale D_2022	Gale D_2022_279	<59 years	< 60 years	M	Yes	NA	NA	AD	NA	NA	IB	I	No	NA	No	NA	Positive	Positive	Positive	Positive	NA	1	6.33	NA	NA
Gale D_2022	Gale D_2022_282	70-74 years	70-75 years	M	Yes	NA	NA	AD	NA	NA	IA	I	No	NA	No	NA	Negative	Negative	Negative	Negative	NA	0	48.4	NA	NA
Gale D_2022	Gale D_2022_283	75 plus years	> 75 years	M	No	NA	NA	AD	NA	NA	IB	I	No	NA	No	NA	Negative	Negative	Negative	Negative	NA	1	28.6	NA	NA
Gale D_2022	Gale D_2022_286	75 plus years	> 75 years	M	Yes	NA	NA	AD	NA	NA	IB	I	No	NA	No	NA	Negative	Negative	Negative	Negative	NA	0	38.4	NA	NA
Gale D_2022	Gale D_2022_288	70-74 years	70-75 years	M	Yes	NA	NA	AD	NA	NA	IA	I	No	NA	No	NA	Negative	Negative	Negative	Negative	NA	0	37.83	NA	NA
Gale D_2022	Gale D_2022_290	<59 years	< 60 years	M	Yes	NA	NA	Other	NA	NA	IIB	II	Yes	Adjuvant radiotherapy	Yes	Neoadjuvant chemotherapy	Positive	Negative	Negative	Negative	NA	0	53.93	NA	NA
Gale D_2022	Gale D_2022_291	75 plus years	> 75 years	F	Yes	NA	NA	AD	NA	NA	IIB	II	No	NA	No	NA	Positive	Negative	Negative	Negative	NA	1	30.03	NA	NA
Gale D_2022	Gale D_2022_292	75 plus years	> 75 years	M	Yes	NA	NA	AD	NA	NA	IA	I	No	NA	No	NA	Negative	Negative	Negative	Negative	NA	0	43.03	NA	NA
Gale D_2022	Gale D_2022_293	75 plus years	> 75 years	F	Yes	NA	NA	SCC	NA	NA	IA	I	No	NA	No	NA	Positive	NA	NA	Negative	NA	0	45.07	NA	NA
Gale D_2022	Gale D_2022_294	75 plus years	> 75 years	F	No	NA	NA	AD	NA	NA	IIA	II	No	NA	No	NA	Negative	NA	NA	Negative	NA	1	8.37	NA	NA
Gale D_2022	Gale D_2022_295	75 plus years	> 75 years	M	Yes	NA	NA	AD	NA	NA	IIA	II	No	NA	No	NA	Positive	Negative	Negative	Negative	NA	0	44.13	NA	NA
Gale D_2022	Gale D_2022_296	75 plus years	> 75 years	M	Yes	NA	NA	AD	N	NA	IIIA	III	No	NA	No	NA	Positive	NA	NA	NA	NA	1	10.83	NA	NA
Gale D_2022	Gale D_2022_297	70-74 years	70-75 years	F	Yes	NA	NA	AD	NA	NA	IIA	II	No	NA	No	NA	Positive	Positive	Positive	Positive	NA	1	9.37	NA	NA
Gale D_2022	Gale D_2022_298	70-74 years	70-75 years	M	No	NA	NA	AD	NA	NA	IB	I	No	NA	No	NA	Negative	Negative	Negative	Negative	NA	0	35.93	NA	NA
Gale D_2022	Gale D_2022_299	60-69 years	60-69 years	F	Yes	NA	NA	AD	NA	NA	IB	I	No	NA	No	NA	Negative	Negative	Negative	Negative	NA	1	30.57	NA	NA
Gale D_2022	Gale D_2022_310	70-74 years	70-75 years	M	Yes	NA	NA	AD	NA	NA	IA	I	No	NA	No	NA	Negative	Negative	Negative	Negative	NA	0	23.97	NA	NA
Gale D_2022	Gale D_2022_320	70-74 years	70-75 years	F	No	NA	NA	AD	NA	NA	IA	I	No	NA	No	NA	Negative	Negative	Negative	Negative	NA	0	34.4	NA	NA
Chen K_2019	Chen K_2019_Case1	NA	NA	NA	NA	NA	NA	AD	N	NA	NA	NA	Yes	Chemotherapy+radiotherapy	NA	NA	NA	Negative	Negative	NA	NA	0	24.79	0	24.79
Chen K_2019	Chen K_2019_Case2	NA	NA	NA	NA	NA	NA	AD	N	NA	NA	NA	No	NA	NA	NA	NA	Negative	Negative	NA	NA	0	24.49	0	24.49
Chen K_2019	Chen K_2019_Case3	NA	NA	NA	NA	NA	NA	AD	N	NA	NA	NA	No	NA	NA	NA	NA	Negative	Negative	NA	NA	0	23.82	0	23.82
Chen K_2019	Chen K_2019_Case4	NA	NA	NA	NA	NA	NA	SCC	N	NA	NA	NA	Yes	Chemotherapy	NA	NA	NA	Negative	Negative	NA	NA	0	23.68	0	23.68
Chen K_2019	Chen K_2019_Case5	NA	NA	NA	NA	NA	NA	SCC	N	NA	NA	NA	Yes	Chemotherapy	NA	NA	NA	Negative	Negative	NA	NA	0	22.84	0	22.84
Chen K_2019	Chen K_2019_Case6	NA	NA	NA	NA	NA	NA	AD	N	NA	NA	NA	No	NA	NA	NA	NA	Negative	Negative	NA	NA	1	6.88	0	22.48
Chen K_2019	Chen K_2019_Case7	NA	NA	NA	NA	NA	NA	NA	N	NA	NA	NA	Yes	Chemotherapy	NA	NA	NA	Negative	Negative	NA	NA	0	19.72	0	19.72
Chen K_2019	Chen K_2019_Case8	NA	NA	NA	NA	NA	NA	NA	N	NA	NA	NA	No	NA	NA	NA	NA	Negative	Negative	NA	NA	0	18.78	0	18.78
Chen K_2019	Chen K_2019_Case9	NA	NA	NA	NA	NA	NA	SCC	N	NA	NA	NA	Yes	Chemotherapy	NA	NA	NA	Negative	Negative	NA	NA	0	21.1	0	21.1
Chen K_2019	Chen K_2019_Case10	NA	NA	NA	NA	NA	NA	AD	N	NA	NA	NA	Yes	Chemotherapy+TKI	NA	NA	NA	Negative	Negative	NA	NA	1	8.43	0	21.09
Chen K_2019	Chen K_2019_Case11	NA	NA	NA	NA	NA	NA	SCC	N	NA	NA	NA	No	NA	NA	NA	NA	Negative	Negative	NA	NA	0	8.87	1	8.87
Chen K_2019	Chen K_2019_Case12	NA	NA	NA	NA	NA	NA	Other	N	NA	NA	NA	No	NA	NA	NA	NA	Negative	Negative	NA	NA	0	20.6	0	20.6
Chen K_2019	Chen K_2019_Case13	NA	NA	NA	NA	NA	NA	AD	N	NA	NA	NA	No	NA	NA	NA	NA	Positive	Positive	NA	NA	1	4.64	1	6.02
Chen K_2019	Chen K_2019_Case14	NA	NA	NA	NA	NA	NA	AD	N	NA	NA	NA	Yes	TKI	NA	NA	NA	Positive	Positive	NA	NA	1	17.84	0	19.57
Chen K_2019	Chen K_2019_Case15	NA	NA	NA	NA	NA	NA	SCC	N	NA	NA	NA	Yes	Chemotherapy	NA	NA	NA	Negative	Negative	NA	NA	0	19.31	0	19.31
Chen K_2019	Chen K_2019_Case16	NA	NA	NA	NA	NA	NA	NA	N	NA	NA	NA	Yes	Chemotherapy+radiotherapy	NA	NA	NA	Positive	Positive	NA	NA	1	7.75	1	10.24
Chen K_2019	Chen K_2019_Case17	NA	NA	NA	NA	NA	NA	SCC	N	NA	NA	NA	No	NA	NA	NA	NA	Positive	Positive	NA	NA	1	1.13	1	1.66
Chen K_2019	Chen K_2019_Case18	NA	NA	NA	NA	NA	NA	AD	N	NA	NA	NA	Yes	Chemotherapy	NA	NA	NA	Negative	Negative	NA	NA	0	17.3	0	17.3
Chen K_2019	Chen K_2019_Case19	NA	NA	NA	NA	NA	NA	NA	N	NA	NA	NA	Yes	Chemotherapy+radiotherapy	NA	NA	NA	Negative	Negative	NA	NA	0	16.81	0	16.81
Chen K_2019	Chen K_2019_Case20	NA	NA	NA	NA	NA	NA	NA	N	NA	NA	NA	No	NA	NA	NA	NA	Negative	Negative	NA	NA	1	10.36	0	17.38
Chen K_2019	Chen K_2019_Case21	NA	NA	NA	NA	NA	NA	NA	N	NA	NA	NA	Yes	TKI	NA	NA	NA	Positive	Positive	NA	NA	1	6.95	0	24.68
Chen K_2019	Chen K_2019_Case22	NA	NA	NA	NA	NA	NA	NA	N	NA	NA	NA	Yes	Chemotherapy+radiotherapy	NA	NA	NA	Negative	Negative	NA	NA	0	24.85	0	24.85
Chen K_2019	Chen K_2019_Case23	NA	NA	NA	NA	NA	NA	NA	N	NA	NA	NA	No	NA	NA	NA	NA	Negative	Negative	NA	NA	1	8.22	1	8.22
Chen K_2019	Chen K_2019_Case24	NA	NA	NA	NA	NA	NA	NA	N	NA	NA	NA	Yes	Chemotherapy	NA	NA	NA	Positive	Positive	NA	NA	1	11.24	0	18.22
Chen K_2019	Chen K_2019_Case25	NA	NA	NA	NA	NA	NA	NA	N	NA	NA	NA	Yes	Chemotherapy+radiotherapy+TKI	NA	NA	NA	Negative	Negative	NA	NA	0	15.69	0	15.69
Chen K_2019	Chen K_2019_Case26	NA	NA	NA	NA	NA	NA	NA	N	NA	NA	NA	Yes	Chemotherapy+radiotherapy	NA	NA	NA	Positive	Positive	NA	NA	0	6.14	1	6.14
Abbosh C_2017	Abbosh C_2017_CRUK0044	NA	NA	NA	NA	NA	NA	AD	T1	N0	IA	I	No	NA	NA	NA	Negative	Negative	Negative	Positive	NA	1	6.43333	NA	NA
Abbosh C_2017	Abbosh C_2017_CRUK0041	NA	NA	NA	NA	NA	NA	AD	T2	N0	IB	I	No	NA	NA	NA	Positive	Negative	Negative	Positive	NA	1	3.46667	NA	NA
Abbosh C_2017	Abbosh C_2017_CRUK0035	NA	NA	NA	NA	NA	NA	AD	T4	N2	IIIB	III	Yes	Chemotherapy+radiotherapy	NA	NA	Positive	Negative	Negative	Positive	NA	1	12.7333	NA	NA
Abbosh C_2017	Abbosh C_2017_CRUK0021	NA	NA	NA	NA	NA	NA	AD	NA	NA	NA	NA	No	NA	NA	NA	Positive	Negative	Negative	Positive	NA	1	17.5333	NA	NA
Abbosh C_2017	Abbosh C_2017_CRUK0023	NA	NA	NA	NA	NA	NA	AD	NA	NA	NA	NA	Yes	Chemotherapy	NA	NA	Negative	Negative	Negative	Negative	NA	1	10.5	NA	NA
Abbosh C_2017	Abbosh C_2017_CRUK0036	NA	NA	NA	NA	NA	NA	AD	NA	NA	NA	NA	No	NA	NA	NA	Positive	Negative	Negative	Positive	NA	1	9.16667	NA	NA
Abbosh C_2017	Abbosh C_2017_CRUK0037	NA	NA	NA	NA	NA	NA	AD	NA	NA	NA	NA	No	NA	NA	NA	Positive	Negative	Negative	Positive	NA	1	10.2667	NA	NA
Abbosh C_2017	Abbosh C_2017_CRUK0071	NA	NA	NA	NA	NA	NA	SCC	NA	NA	NA	NA	Yes	Chemotherapy	NA	NA	Positive	Negative	Negative	Negative	NA	0	17.5333	NA	NA
Abbosh C_2017	Abbosh C_2017_CRUK0051	NA	NA	NA	NA	NA	NA	AD	NA	NA	NA	NA	No	NA	NA	NA	Negative	Negative	Negative	Negative	NA	0	9.8	NA	NA
Abbosh C_2017	Abbosh C_2017_CRUK0057	NA	NA	NA	NA	NA	NA	AD	NA	NA	NA	NA	No	NA	NA	NA	Negative	Negative	Negative	Negative	NA	0	19.6333	NA	NA
Abbosh C_2017	Abbosh C_2017_CRUK0016	NA	NA	NA	NA	NA	NA	AD	NA	NA	NA	NA	Yes	Radiotherapy	NA	NA	Positive	Negative	Negative	Negative	NA	0	11.2333	NA	NA
Abbosh C_2017	Abbosh C_2017_CRUK0073	NA	NA	NA	NA	NA	NA	SCC	NA	NA	NA	NA	No	NA	NA	NA	Positive	Negative	Negative	Negative	NA	0	11.9333	NA	NA
Abbosh C_2017	Abbosh C_2017_CRUK0052	NA	NA	NA	NA	NA	NA	AD	NA	NA	NA	NA	Yes	Chemotherapy	NA	NA	Positive	Negative	Negative	Positive	NA	0	11.9	NA	NA
Abbosh C_2017	Abbosh C_2017_CRUK0084	NA	NA	NA	NA	NA	NA	SCC	NA	NA	NA	NA	No	NA	NA	NA	Positive	Negative	Negative	Negative	NA	0	5.86667	NA	NA
Abbosh C_2017	Abbosh C_2017_CRUK0083	NA	NA	NA	NA	NA	NA	SCC	NA	NA	NA	NA	Yes	Chemotherapy	NA	NA	Positive	Negative	Negative	Negative	NA	0	12	NA	NA
Abbosh C_2017	Abbosh C_2017_CRUK0009	NA	NA	NA	NA	NA	NA	AD	NA	NA	NA	NA	Yes	Chemotherapy	NA	NA	Positive	Negative	Negative	Negative	NA	0	10.7667	NA	NA
Abbosh C_2017	Abbosh C_2017_CRUK0080	NA	NA	NA	NA	NA	NA	SCC	NA	NA	NA	NA	Yes	Chemotherapy	NA	NA	Positive	Positive	Positive	Positive	NA	1	7.66667	NA	NA
Abbosh C_2017	Abbosh C_2017_CRUK0004	NA	NA	NA	NA	NA	NA	AD	NA	NA	NA	NA	Yes	Chemotherapy	NA	NA	Negative	Negative	Negative	Positive	NA	1	10.6667	NA	NA
Abbosh C_2017	Abbosh C_2017_CRUK0062	NA	NA	NA	NA	NA	NA	SCC	NA	NA	NA	NA	Yes	Chemotherapy	NA	NA	Positive	Positive	Positive	Positive	NA	1	12.5333	NA	NA
Abbosh C_2017	Abbosh C_2017_CRUK0045	NA	NA	NA	NA	NA	NA	AD	NA	NA	NA	NA	No	NA	NA	NA	Negative	Negative	Negative	Positive	NA	1	30.2	NA	NA
Abbosh C_2017	Abbosh C_2017_CRUK0029	NA	NA	NA	NA	NA	NA	AD	NA	NA	NA	NA	No	NA	NA	NA	Positive	Negative	Negative	Positive	NA	1	1.8	NA	NA
Abbosh C_2017	Abbosh C_2017_CRUK0063	NA	NA	NA	NA	NA	NA	SCC	T2	N1	IIA	II	Yes	Chemotherapy	NA	NA	Positive	Negative	Negative	Positive	NA	1	14.3667	NA	NA
Abbosh C_2017	Abbosh C_2017_CRUK0065	NA	NA	NA	NA	NA	NA	SCC	NA	NA	NA	NA	No	NA	NA	NA	Positive	Negative	Negative	Positive	NA	1	8.7	NA	NA
Abbosh C_2017	Abbosh C_2017_CRUK0013	NA	NA	NA	NA	NA	NA	AD	T2	N2	IIIA	III	Yes	Chemotherapy+radiotherapy	NA	NA	Positive	Positive	Positive	Negative	NA	0	22.2333	NA	NA

## Sheet: Zhang JT_2022
Baseline					Postoperative					Longitudinal						ACT or not for patients with ctDNA+					ctDNA changes before and after ACT
Patient ID	event	PFS_time	ctDNA status		ID	event	PFS_time	ctDNA status		PatientID	event	PFS_time	ctDNA status	Stage		ID	PFS_time	event	arm		PatientID	Group	event	PFS_time	arm
Zhang JT_2022_1	0	1	Positive		Zhang JT_2022_1	0	7.68	Negative		Zhang JT_2022_1	1	3.3	Positive	I		Zhang JT_2022_1	6.99	1	With ACT		Zhang JT_2022_1	Pos-Pos	1	22.6	Not cleared
Zhang JT_2022_2	0	1.59	Positive		Zhang JT_2022_2	0	7.7975	Negative		Zhang JT_2022_2	1	4.43	Positive	I		Zhang JT_2022_2	11.89	1	With ACT		Zhang JT_2022_2	Pos-Pos	0	15.5	Not cleared
Zhang JT_2022_3	0	2.98	Positive		Zhang JT_2022_3	0	7.915	Negative		Zhang JT_2022_3	1	4.79	Positive	I		Zhang JT_2022_3	15.74	1	With ACT		Zhang JT_2022_3	Pos-Pos	1	12.1	Not cleared
Zhang JT_2022_4	0	3.1	Positive		Zhang JT_2022_4	0	8.0325	Negative		Zhang JT_2022_4	1	5.6	Positive	I		Zhang JT_2022_4	16.44	1	With ACT		Zhang JT_2022_4	Pos-Pos	0	11.7	Not cleared
Zhang JT_2022_5	0	4.1	Positive		Zhang JT_2022_5	0	8.15	Negative		Zhang JT_2022_5	1	7.29	Positive	I		Zhang JT_2022_5	22.44	1	With ACT		Zhang JT_2022_5	Pos-Pos	1	7.2	Not cleared
Zhang JT_2022_6	0	8.11	Positive		Zhang JT_2022_6	0	8.15	Negative		Zhang JT_2022_6	1	7.57	Positive	I		Zhang JT_2022_6	11.56	0	With ACT		Zhang JT_2022_6	Pos-Pos	1	16.6	Cleared then rised
Zhang JT_2022_7	0	9.89	Positive		Zhang JT_2022_7	0	8.71	Negative		Zhang JT_2022_7	1	12.81	Positive	I		Zhang JT_2022_7	15.4	0	With ACT		Zhang JT_2022_7	Pos-Pos	1	15.9	Cleared then rised
Zhang JT_2022_8	0	10.27	Positive		Zhang JT_2022_8	0	8.8375	Negative		Zhang JT_2022_8	1	13.13	Positive	I		Zhang JT_2022_8	20.84	0	With ACT		Zhang JT_2022_8	Pos-Neg	0	24	Cleared
Zhang JT_2022_9	0	10.27	Positive		Zhang JT_2022_9	0	8.965	Negative		Zhang JT_2022_9	1	13.53	Positive	I		Zhang JT_2022_9	23.99	0	With ACT		Zhang JT_2022_9	Pos-Neg	0	20.9	Cleared
Zhang JT_2022_10	0	10.49	Positive		Zhang JT_2022_10	0	9.0925	Negative		Zhang JT_2022_10	1	13.97	Positive	I		Zhang JT_2022_10	23.99	0	With ACT		Zhang JT_2022_10	Pos-Neg	0	22.6	Cleared
Zhang JT_2022_11	0	11.18	Positive		Zhang JT_2022_11	0	9.22	Negative		Zhang JT_2022_11	1	15.62	Positive	I		Zhang JT_2022_11	3.31	1	Without ACT
Zhang JT_2022_12	0	11.58	Positive		Zhang JT_2022_12	0	9.22	Negative		Zhang JT_2022_12	1	15.86	Positive	I		Zhang JT_2022_12	3.55	1	Without ACT
Zhang JT_2022_13	0	11.7	Positive		Zhang JT_2022_13	0	9.71	Negative		Zhang JT_2022_13	1	16.83	Positive	I		Zhang JT_2022_13	4.84	1	Without ACT
Zhang JT_2022_14	0	11.98	Positive		Zhang JT_2022_14	0	9.855	Negative		Zhang JT_2022_14	1	18.27	Positive	I		Zhang JT_2022_14	7.73	1	Without ACT
Zhang JT_2022_15	0	12.5	Positive		Zhang JT_2022_15	0	10	Negative		Zhang JT_2022_15	1	18.67	Positive	I		Zhang JT_2022_15	9.12	1	Without ACT
Zhang JT_2022_16	0	12.99	Positive		Zhang JT_2022_16	0	10	Negative		Zhang JT_2022_16	1	22.78	Positive	I		Zhang JT_2022_16	10.02	1	Without ACT
Zhang JT_2022_17	0	13.91	Positive		Zhang JT_2022_17	0	10.32	Negative		Zhang JT_2022_17	1	28.63	Positive	I		Zhang JT_2022_17	11.34	1	Without ACT
Zhang JT_2022_18	0	14.48	Positive		Zhang JT_2022_18	0	10.455	Negative		Zhang JT_2022_18	0	13.82	Positive	I		Zhang JT_2022_18	16.18	1	Without ACT
Zhang JT_2022_19	0	15.1	Positive		Zhang JT_2022_19	0	10.59	Negative		Zhang JT_2022_19	0	14.42	Positive	I		Zhang JT_2022_19	16.88	1	Without ACT
Zhang JT_2022_20	0	15.1	Positive		Zhang JT_2022_20	0	11.04	Negative		Zhang JT_2022_20	0	15.42	Positive	I		Zhang JT_2022_20	18.34	1	Without ACT
Zhang JT_2022_21	0	15.3	Positive		Zhang JT_2022_21	0	11.145	Negative		Zhang JT_2022_1	1	4.23	Negative	I		Zhang JT_2022_21	18.54	1	Without ACT
Zhang JT_2022_22	0	15.52	Positive		Zhang JT_2022_22	0	11.25	Negative		Zhang JT_2022_2	1	27.17	Negative	I		Zhang JT_2022_22	14.06	0	Without ACT
Zhang JT_2022_23	0	15.79	Positive		Zhang JT_2022_23	0	11.31	Negative		Zhang JT_2022_3	0	8.71	Negative	I		Zhang JT_2022_23	14.42	0	Without ACT
Zhang JT_2022_24	0	16.11	Positive		Zhang JT_2022_24	0	11.4007	Negative		Zhang JT_2022_4	0	9.11	Negative	I
Zhang JT_2022_25	0	17.2	Positive		Zhang JT_2022_25	0	11.4914	Negative		Zhang JT_2022_5	0	9.39	Negative	I
Zhang JT_2022_26	0	17.4	Positive		Zhang JT_2022_26	0	11.5821	Negative		Zhang JT_2022_6	0	9.52	Negative	I
Zhang JT_2022_27	0	17.77	Positive		Zhang JT_2022_27	0	11.6729	Negative		Zhang JT_2022_7	0	9.76	Negative	I
Zhang JT_2022_28	0	18.02	Positive		Zhang JT_2022_28	0	11.7636	Negative		Zhang JT_2022_8	0	10	Negative	I
Zhang JT_2022_29	0	19.01	Positive		Zhang JT_2022_29	0	11.8543	Negative		Zhang JT_2022_9	0	10.93	Negative	I
Zhang JT_2022_30	0	19.48	Positive		Zhang JT_2022_30	0	11.945	Negative		Zhang JT_2022_10	0	11.0692	Negative	I
Zhang JT_2022_31	0	19.48	Positive		Zhang JT_2022_31	0	12.0357	Negative		Zhang JT_2022_11	0	11.2085	Negative	I
Zhang JT_2022_32	0	19.73	Positive		Zhang JT_2022_32	0	12.1264	Negative		Zhang JT_2022_12	0	11.3477	Negative	I
Zhang JT_2022_33	0	20.92	Positive		Zhang JT_2022_33	0	12.2171	Negative		Zhang JT_2022_13	0	11.4869	Negative	I
Zhang JT_2022_34	0	21.14	Positive		Zhang JT_2022_34	0	12.3079	Negative		Zhang JT_2022_14	0	11.6262	Negative	I
Zhang JT_2022_35	0	23.6	Positive		Zhang JT_2022_35	0	12.3986	Negative		Zhang JT_2022_15	0	11.7654	Negative	I
Zhang JT_2022_36	0	23.77	Positive		Zhang JT_2022_36	0	12.4893	Negative		Zhang JT_2022_16	0	11.9046	Negative	I
Zhang JT_2022_37	0	24.04	Positive		Zhang JT_2022_37	0	12.58	Negative		Zhang JT_2022_17	0	12.0438	Negative	I
Zhang JT_2022_38	0	24.49	Positive		Zhang JT_2022_38	0	12.58	Negative		Zhang JT_2022_18	0	12.1831	Negative	I
Zhang JT_2022_39	0	24.96	Positive		Zhang JT_2022_39	0	12.85	Negative		Zhang JT_2022_19	0	12.3223	Negative	I
Zhang JT_2022_40	0	25.48	Positive		Zhang JT_2022_40	0	12.97	Negative		Zhang JT_2022_20	0	12.4615	Negative	I
Zhang JT_2022_41	0	25.73	Positive		Zhang JT_2022_41	0	13.09	Negative		Zhang JT_2022_21	0	12.6008	Negative	I
Zhang JT_2022_42	0	25.73	Positive		Zhang JT_2022_42	0	13.15	Negative		Zhang JT_2022_22	0	12.74	Negative	I
Zhang JT_2022_43	0	25.9	Positive		Zhang JT_2022_43	0	13.295	Negative		Zhang JT_2022_23	0	12.74	Negative	I
Zhang JT_2022_44	0	26.99	Positive		Zhang JT_2022_44	0	13.44	Negative		Zhang JT_2022_24	0	12.9	Negative	I
Zhang JT_2022_45	0	27.61	Positive		Zhang JT_2022_45	0	13.44	Negative		Zhang JT_2022_25	0	13.0625	Negative	I
Zhang JT_2022_46	0	27.79	Positive		Zhang JT_2022_46	0	13.79	Negative		Zhang JT_2022_26	0	13.225	Negative	I
Zhang JT_2022_47	0	27.93	Positive		Zhang JT_2022_47	0	13.99	Negative		Zhang JT_2022_27	0	13.3875	Negative	I
Zhang JT_2022_48	0	28.23	Positive		Zhang JT_2022_48	0	14.28	Negative		Zhang JT_2022_28	0	13.55	Negative	I
Zhang JT_2022_49	0	29	Positive		Zhang JT_2022_49	0	14.3933	Negative		Zhang JT_2022_29	0	13.55	Negative	I
Zhang JT_2022_50	0	29.89	Positive		Zhang JT_2022_50	0	14.5067	Negative		Zhang JT_2022_30	0	13.71	Negative	I
Zhang JT_2022_51	0	30.02	Positive		Zhang JT_2022_51	0	14.62	Negative		Zhang JT_2022_31	0	13.91	Negative	I
Zhang JT_2022_52	0	30.49	Positive		Zhang JT_2022_52	0	14.7333	Negative		Zhang JT_2022_32	0	14.15	Negative	I
Zhang JT_2022_53	0	30.49	Positive		Zhang JT_2022_53	0	14.8467	Negative		Zhang JT_2022_33	0	14.2883	Negative	I
Zhang JT_2022_54	0	21.49	Positive		Zhang JT_2022_54	0	14.96	Negative		Zhang JT_2022_34	0	14.4267	Negative	I
Zhang JT_2022_55	0	22.48	Positive		Zhang JT_2022_55	0	14.96	Negative		Zhang JT_2022_35	0	14.565	Negative	I
Zhang JT_2022_56	0	22.56	Positive		Zhang JT_2022_56	0	15.06	Negative		Zhang JT_2022_36	0	14.7033	Negative	I
Zhang JT_2022_57	0	22.68	Positive		Zhang JT_2022_57	0	15.1967	Negative		Zhang JT_2022_37	0	14.8417	Negative	I
Zhang JT_2022_58	0	27.19	Positive		Zhang JT_2022_58	0	15.3333	Negative		Zhang JT_2022_38	0	14.98	Negative	I
Zhang JT_2022_59	0	27.19	Positive		Zhang JT_2022_59	0	15.47	Negative		Zhang JT_2022_39	0	15.1183	Negative	I
Zhang JT_2022_60	0	27.98	Positive		Zhang JT_2022_60	0	15.47	Negative		Zhang JT_2022_40	0	15.2567	Negative	I
Zhang JT_2022_61	0	27.98	Positive		Zhang JT_2022_61	0	15.57	Negative		Zhang JT_2022_41	0	15.395	Negative	I
Zhang JT_2022_62	0	27.98	Positive		Zhang JT_2022_62	0	15.725	Negative		Zhang JT_2022_42	0	15.5333	Negative	I
Zhang JT_2022_63	1	3.6	Positive		Zhang JT_2022_63	0	15.88	Negative		Zhang JT_2022_43	0	15.6717	Negative	I
Zhang JT_2022_64	1	3.72	Positive		Zhang JT_2022_64	0	15.88	Negative		Zhang JT_2022_44	0	15.81	Negative	I
Zhang JT_2022_65	1	4.17	Positive		Zhang JT_2022_65	0	15.98	Negative		Zhang JT_2022_45	0	15.81	Negative	I
Zhang JT_2022_66	1	4.39	Positive		Zhang JT_2022_66	0	16.081	Negative		Zhang JT_2022_46	0	16.13	Negative	I
Zhang JT_2022_67	1	4.62	Positive		Zhang JT_2022_67	0	16.182	Negative		Zhang JT_2022_47	0	16.3	Negative	I
Zhang JT_2022_68	1	4.99	Positive		Zhang JT_2022_68	0	16.283	Negative		Zhang JT_2022_48	0	16.47	Negative	I
Zhang JT_2022_69	1	5.78	Positive		Zhang JT_2022_69	0	16.384	Negative		Zhang JT_2022_49	0	16.64	Negative	I
Zhang JT_2022_70	1	7.49	Positive		Zhang JT_2022_70	0	16.485	Negative		Zhang JT_2022_50	0	16.81	Negative	I
Zhang JT_2022_71	1	7.79	Positive		Zhang JT_2022_71	0	16.586	Negative		Zhang JT_2022_51	0	16.98	Negative	I
Zhang JT_2022_72	1	9.2	Positive		Zhang JT_2022_72	0	16.687	Negative		Zhang JT_2022_52	0	16.98	Negative	I
Zhang JT_2022_73	1	10.09	Positive		Zhang JT_2022_73	0	16.788	Negative		Zhang JT_2022_53	0	17.1	Negative	I
Zhang JT_2022_74	1	11.41	Positive		Zhang JT_2022_74	0	16.889	Negative		Zhang JT_2022_54	0	17.231	Negative	I
Zhang JT_2022_75	1	11.98	Positive		Zhang JT_2022_75	0	16.99	Negative		Zhang JT_2022_55	0	17.362	Negative	I
Zhang JT_2022_76	1	12.5	Positive		Zhang JT_2022_76	0	16.99	Negative		Zhang JT_2022_56	0	17.493	Negative	I
Zhang JT_2022_77	1	12.99	Positive		Zhang JT_2022_77	0	17.09	Negative		Zhang JT_2022_57	0	17.624	Negative	I
Zhang JT_2022_78	1	13.71	Positive		Zhang JT_2022_78	0	17.1909	Negative		Zhang JT_2022_58	0	17.755	Negative	I
Zhang JT_2022_79	1	14.11	Positive		Zhang JT_2022_79	0	17.2918	Negative		Zhang JT_2022_59	0	17.886	Negative	I
Zhang JT_2022_80	1	14.9	Positive		Zhang JT_2022_80	0	17.3927	Negative		Zhang JT_2022_60	0	18.017	Negative	I
Zhang JT_2022_81	1	15.79	Positive		Zhang JT_2022_81	0	17.4936	Negative		Zhang JT_2022_61	0	18.148	Negative	I
Zhang JT_2022_82	1	15.89	Positive		Zhang JT_2022_82	0	17.5945	Negative		Zhang JT_2022_62	0	18.279	Negative	I
Zhang JT_2022_83	1	15.89	Positive		Zhang JT_2022_83	0	17.6955	Negative		Zhang JT_2022_63	0	18.41	Negative	I
Zhang JT_2022_84	1	16.19	Positive		Zhang JT_2022_84	0	17.7964	Negative		Zhang JT_2022_64	0	18.541	Negative	I
Zhang JT_2022_85	1	16.61	Positive		Zhang JT_2022_85	0	17.8973	Negative		Zhang JT_2022_65	0	18.672	Negative	I
Zhang JT_2022_86	1	16.88	Positive		Zhang JT_2022_86	0	17.9982	Negative		Zhang JT_2022_66	0	18.803	Negative	I
Zhang JT_2022_87	1	18.39	Positive		Zhang JT_2022_87	0	18.0991	Negative		Zhang JT_2022_67	0	18.934	Negative	I
Zhang JT_2022_88	1	18.54	Positive		Zhang JT_2022_88	0	18.2	Negative		Zhang JT_2022_68	0	19.065	Negative	I
Zhang JT_2022_89	1	18.82	Positive		Zhang JT_2022_89	0	18.2	Negative		Zhang JT_2022_69	0	19.196	Negative	I
Zhang JT_2022_90	1	21.49	Positive		Zhang JT_2022_90	0	18.46	Negative		Zhang JT_2022_70	0	19.327	Negative	I
Zhang JT_2022_91	1	22.48	Positive		Zhang JT_2022_91	0	18.585	Negative		Zhang JT_2022_71	0	19.458	Negative	I
Zhang JT_2022_92	1	22.56	Positive		Zhang JT_2022_92	0	18.71	Negative		Zhang JT_2022_72	0	19.589	Negative	I
Zhang JT_2022_93	1	22.68	Positive		Zhang JT_2022_93	0	18.99	Negative		Zhang JT_2022_73	0	19.72	Negative	I
Zhang JT_2022_94	1	27.19	Positive		Zhang JT_2022_94	0	19.09	Negative		Zhang JT_2022_74	0	19.72	Negative	I
Zhang JT_2022_95	1	27.98	Positive		Zhang JT_2022_95	0	19.19	Negative		Zhang JT_2022_75	0	20	Negative	I
Zhang JT_2022_1	1	3.53	Negative		Zhang JT_2022_96	0	19.29	Negative		Zhang JT_2022_76	0	20.14	Negative	I
Zhang JT_2022_2	1	3.9	Negative		Zhang JT_2022_97	0	19.39	Negative		Zhang JT_2022_77	0	20.28	Negative	I
Zhang JT_2022_3	1	5.46	Negative		Zhang JT_2022_98	0	19.49	Negative		Zhang JT_2022_78	0	20.4	Negative	I
Zhang JT_2022_4	1	5.81	Negative		Zhang JT_2022_99	0	19.59	Negative		Zhang JT_2022_79	0	20.625	Negative	I
Zhang JT_2022_5	1	7.09	Negative		Zhang JT_2022_100	0	19.69	Negative		Zhang JT_2022_80	0	20.85	Negative	I
Zhang JT_2022_6	1	7.79	Negative		Zhang JT_2022_101	0	19.79	Negative		Zhang JT_2022_81	0	20.85	Negative	I
Zhang JT_2022_7	1	9.15	Negative		Zhang JT_2022_102	0	19.79	Negative		Zhang JT_2022_82	0	22.54	Negative	I
Zhang JT_2022_8	1	15.37	Negative		Zhang JT_2022_103	0	19.94	Negative		Zhang JT_2022_83	0	22.82	Negative	I
Zhang JT_2022_9	1	16.09	Negative		Zhang JT_2022_104	0	20.06	Negative		Zhang JT_2022_84	0	23.06	Negative	I
Zhang JT_2022_10	1	16.46	Negative		Zhang JT_2022_105	0	20.18	Negative		Zhang JT_2022_85	0	23.27	Negative	I
Zhang JT_2022_11	1	18.2	Negative		Zhang JT_2022_106	0	20.39	Negative		Zhang JT_2022_86	0	23.71	Negative	I
Zhang JT_2022_12	1	18.62	Negative		Zhang JT_2022_107	0	20.4975	Negative		Zhang JT_2022_87	0	23.95	Negative	I
Zhang JT_2022_13	1	22.9	Negative		Zhang JT_2022_108	0	20.605	Negative		Zhang JT_2022_88	0	24.19	Negative	I
Zhang JT_2022_14	1	28.46	Negative		Zhang JT_2022_109	0	20.7125	Negative		Zhang JT_2022_89	0	24.19	Negative	I
Zhang JT_2022_15	0	28.46	Negative		Zhang JT_2022_110	0	20.82	Negative		Zhang JT_2022_90	0	24.48	Negative	I
Zhang JT_2022_16	0	1.1	Negative		Zhang JT_2022_111	0	20.9275	Negative		Zhang JT_2022_91	0	24.6208	Negative	I
Zhang JT_2022_17	0	1.59	Negative		Zhang JT_2022_112	0	21.035	Negative		Zhang JT_2022_92	0	24.7617	Negative	I
Zhang JT_2022_18	0	4.62	Negative		Zhang JT_2022_113	0	21.1425	Negative		Zhang JT_2022_93	0	24.9025	Negative	I
Zhang JT_2022_19	0	6.18	Negative		Zhang JT_2022_114	0	21.25	Negative		Zhang JT_2022_94	0	25.0433	Negative	I
Zhang JT_2022_20	0	6.31	Negative		Zhang JT_2022_115	0	21.25	Negative		Zhang JT_2022_95	0	25.1842	Negative	I
Zhang JT_2022_21	0	6.93	Negative		Zhang JT_2022_116	0	22.44	Negative		Zhang JT_2022_96	0	25.325	Negative	I
Zhang JT_2022_22	0	8.5	Negative		Zhang JT_2022_117	0	22.6	Negative		Zhang JT_2022_97	0	25.4658	Negative	I
Zhang JT_2022_23	0	8.8	Negative		Zhang JT_2022_118	0	22.76	Negative		Zhang JT_2022_98	0	25.6067	Negative	I
Zhang JT_2022_24	0	8.88	Negative		Zhang JT_2022_119	0	22.76	Negative		Zhang JT_2022_99	0	25.7475	Negative	I
Zhang JT_2022_25	0	8.88	Negative		Zhang JT_2022_120	0	23.05	Negative		Zhang JT_2022_100	0	25.8883	Negative	I
Zhang JT_2022_26	0	8.95	Negative		Zhang JT_2022_121	0	23.18	Negative		Zhang JT_2022_101	0	26.0292	Negative	I
Zhang JT_2022_27	0	8.95	Negative		Zhang JT_2022_122	0	23.3	Negative		Zhang JT_2022_102	0	26.17	Negative	I
Zhang JT_2022_28	0	9.03	Negative		Zhang JT_2022_123	0	23.48	Negative		Zhang JT_2022_103	0	26.17	Negative	I
Zhang JT_2022_29	0	9.03	Negative		Zhang JT_2022_124	0	23.5857	Negative		Zhang JT_2022_104	0	26.61	Negative	I
Zhang JT_2022_30	0	9.14	Negative		Zhang JT_2022_125	0	23.6914	Negative		Zhang JT_2022_105	0	26.815	Negative	I
Zhang JT_2022_31	0	9.49	Negative		Zhang JT_2022_126	0	23.7971	Negative		Zhang JT_2022_106	0	27.02	Negative	I
Zhang JT_2022_32	0	9.51	Negative		Zhang JT_2022_127	0	23.9029	Negative		Zhang JT_2022_107	0	27.02	Negative	I
Zhang JT_2022_33	0	11.18	Negative		Zhang JT_2022_128	0	24.0086	Negative		Zhang JT_2022_108	0	27.54	Negative	I
Zhang JT_2022_34	0	11.24	Negative		Zhang JT_2022_129	0	24.1143	Negative		Zhang JT_2022_109	0	27.6713	Negative	I
Zhang JT_2022_35	0	11.52	Negative		Zhang JT_2022_130	0	24.22	Negative		Zhang JT_2022_110	0	27.8027	Negative	I
Zhang JT_2022_36	0	11.57	Negative		Zhang JT_2022_131	0	24.22	Negative		Zhang JT_2022_111	0	27.934	Negative	I
Zhang JT_2022_37	0	11.82	Negative		Zhang JT_2022_132	0	24.38	Negative		Zhang JT_2022_112	0	28.0653	Negative	I
Zhang JT_2022_38	0	11.99	Negative		Zhang JT_2022_133	0	24.4811	Negative		Zhang JT_2022_113	0	28.1967	Negative	I
Zhang JT_2022_39	0	12.1	Negative		Zhang JT_2022_134	0	24.5822	Negative		Zhang JT_2022_114	0	28.328	Negative	I
Zhang JT_2022_40	0	12.21	Negative		Zhang JT_2022_135	0	24.6833	Negative		Zhang JT_2022_115	0	28.4593	Negative	I
Zhang JT_2022_41	0	12.21	Negative		Zhang JT_2022_136	0	24.7844	Negative		Zhang JT_2022_116	0	28.5907	Negative	I
Zhang JT_2022_42	0	12.3	Negative		Zhang JT_2022_137	0	24.8856	Negative		Zhang JT_2022_117	0	28.722	Negative	I
Zhang JT_2022_43	0	12.3	Negative		Zhang JT_2022_138	0	24.9867	Negative		Zhang JT_2022_118	0	28.8533	Negative	I
Zhang JT_2022_44	0	12.42	Negative		Zhang JT_2022_139	0	25.0878	Negative		Zhang JT_2022_119	0	28.9847	Negative	I
Zhang JT_2022_45	0	12.42	Negative		Zhang JT_2022_140	0	25.1889	Negative		Zhang JT_2022_120	0	29.116	Negative	I
Zhang JT_2022_46	0	12.53	Negative		Zhang JT_2022_141	0	25.29	Negative		Zhang JT_2022_121	0	29.2473	Negative	I
Zhang JT_2022_47	0	12.53	Negative		Zhang JT_2022_142	0	25.29	Negative		Zhang JT_2022_122	0	29.3787	Negative	I
Zhang JT_2022_48	0	12.6	Negative		Zhang JT_2022_143	0	25.39	Negative		Zhang JT_2022_123	0	29.51	Negative	I
Zhang JT_2022_49	0	12.7	Negative		Zhang JT_2022_144	0	25.4986	Negative		Zhang JT_2022_124	0	29.51	Negative	I
Zhang JT_2022_50	0	13.09	Negative		Zhang JT_2022_145	0	25.6071	Negative		Zhang JT_2022_125	0	29.84	Negative	I
Zhang JT_2022_51	0	13.2	Negative		Zhang JT_2022_146	0	25.7157	Negative		Zhang JT_2022_126	0	30.02	Negative	I
Zhang JT_2022_52	0	13.32	Negative		Zhang JT_2022_147	0	25.8243	Negative		Zhang JT_2022_127	0	30.24	Negative	I
Zhang JT_2022_53	0	13.41	Negative		Zhang JT_2022_148	0	25.9329	Negative		Zhang JT_2022_128	0	30.56	Negative	I
Zhang JT_2022_54	0	13.88	Negative		Zhang JT_2022_149	0	26.0414	Negative		Zhang JT_2022_129	0	30.785	Negative	I
Zhang JT_2022_55	0	13.88	Negative		Zhang JT_2022_150	0	26.15	Negative		Zhang JT_2022_130	0	31.01	Negative	I
Zhang JT_2022_56	0	14.08	Negative		Zhang JT_2022_151	0	26.15	Negative		Zhang JT_2022_131	0	31.01	Negative	I
Zhang JT_2022_57	0	14.08	Negative		Zhang JT_2022_152	0	26.58	Negative		Zhang JT_2022_132	0	33.99	Negative	I
Zhang JT_2022_58	0	14.29	Negative		Zhang JT_2022_153	0	26.7125	Negative		Zhang JT_2022_133	0	34.23	Negative	I
Zhang JT_2022_59	0	14.29	Negative		Zhang JT_2022_154	0	26.845	Negative		Zhang JT_2022_1	1	3.41	Positive	II
Zhang JT_2022_60	0	14.35	Negative		Zhang JT_2022_155	0	26.9775	Negative		Zhang JT_2022_2	1	5.26	Positive	II
Zhang JT_2022_61	0	14.35	Negative		Zhang JT_2022_156	0	27.11	Negative		Zhang JT_2022_3	1	7.55	Positive	II
Zhang JT_2022_62	0	14.42	Negative		Zhang JT_2022_157	0	27.11	Negative		Zhang JT_2022_4	1	8.98	Positive	II
Zhang JT_2022_63	0	14.5	Negative		Zhang JT_2022_158	0	27.46	Negative		Zhang JT_2022_5	1	11.18	Positive	II
Zhang JT_2022_64	0	14.61	Negative		Zhang JT_2022_159	0	27.578	Negative		Zhang JT_2022_6	1	12.35	Positive	II
Zhang JT_2022_65	0	14.7	Negative		Zhang JT_2022_160	0	27.696	Negative		Zhang JT_2022_7	1	14.77	Positive	II
Zhang JT_2022_66	0	14.8	Negative		Zhang JT_2022_161	0	27.814	Negative		Zhang JT_2022_8	1	16.04	Positive	II
Zhang JT_2022_67	0	14.89	Negative		Zhang JT_2022_162	0	27.932	Negative		Zhang JT_2022_9	1	22.54	Positive	II
Zhang JT_2022_68	0	15.17	Negative		Zhang JT_2022_163	0	28.05	Negative		Zhang JT_2022_10	1	3.28	Negative	II
Zhang JT_2022_69	0	15.3	Negative		Zhang JT_2022_164	0	28.05	Negative		Zhang JT_2022_11	1	4.02	Negative	II
Zhang JT_2022_70	0	15.3	Negative		Zhang JT_2022_165	0	28.28	Negative		Zhang JT_2022_12	1	5.6	Negative	II
Zhang JT_2022_71	0	15.36	Negative		Zhang JT_2022_166	0	28.445	Negative		Zhang JT_2022_13	1	22.66	Negative	II
Zhang JT_2022_72	0	15.45	Negative		Zhang JT_2022_167	0	28.61	Negative		Zhang JT_2022_14	0	7.71	Negative	II
Zhang JT_2022_73	0	15.7	Negative		Zhang JT_2022_168	0	28.61	Negative		Zhang JT_2022_15	0	7.89	Negative	II
Zhang JT_2022_74	0	15.7	Negative		Zhang JT_2022_169	0	28.77	Negative		Zhang JT_2022_16	0	8.85	Negative	II
Zhang JT_2022_75	0	16.09	Negative		Zhang JT_2022_170	0	28.8675	Negative		Zhang JT_2022_17	0	9.04	Negative	II
Zhang JT_2022_76	0	16.31	Negative		Zhang JT_2022_171	0	28.965	Negative		Zhang JT_2022_18	0	10.37	Negative	II
Zhang JT_2022_77	0	16.37	Negative		Zhang JT_2022_172	0	29.0625	Negative		Zhang JT_2022_19	0	11.49	Negative	II
Zhang JT_2022_78	0	16.41	Negative		Zhang JT_2022_173	0	29.16	Negative		Zhang JT_2022_20	0	11.98	Negative	II
Zhang JT_2022_79	0	16.71	Negative		Zhang JT_2022_174	0	29.2575	Negative		Zhang JT_2022_21	0	12.14	Negative	II
Zhang JT_2022_80	0	16.71	Negative		Zhang JT_2022_175	0	29.355	Negative		Zhang JT_2022_22	0	12.57	Negative	II
Zhang JT_2022_81	0	16.9	Negative		Zhang JT_2022_176	0	29.4525	Negative		Zhang JT_2022_23	0	13.31	Negative	II
Zhang JT_2022_82	0	17.31	Negative		Zhang JT_2022_177	0	29.55	Negative		Zhang JT_2022_24	0	13.81	Negative	II
Zhang JT_2022_83	0	17.36	Negative		Zhang JT_2022_178	0	29.55	Negative		Zhang JT_2022_25	0	14.3	Negative	II
Zhang JT_2022_84	0	17.44	Negative		Zhang JT_2022_179	0	29.8	Negative		Zhang JT_2022_26	0	15.17	Negative	II
Zhang JT_2022_85	0	17.53	Negative		Zhang JT_2022_180	0	29.9125	Negative		Zhang JT_2022_27	0	15.94	Negative	II
Zhang JT_2022_86	0	17.59	Negative		Zhang JT_2022_181	0	30.025	Negative		Zhang JT_2022_28	0	17.15	Negative	II
Zhang JT_2022_87	0	17.91	Negative		Zhang JT_2022_182	0	30.1375	Negative		Zhang JT_2022_29	0	17.52	Negative	II
Zhang JT_2022_88	0	17.98	Negative		Zhang JT_2022_183	0	30.25	Negative		Zhang JT_2022_30	0	17.89	Negative	II
Zhang JT_2022_89	0	18.04	Negative		Zhang JT_2022_184	0	30.25	Negative		Zhang JT_2022_31	0	20.74	Negative	II
Zhang JT_2022_90	0	18.04	Negative		Zhang JT_2022_185	0	30.35	Negative		Zhang JT_2022_32	0	23.81	Negative	II
Zhang JT_2022_91	0	18.09	Negative		Zhang JT_2022_186	0	30.472	Negative		Zhang JT_2022_33	0	25.51	Negative	II
Zhang JT_2022_92	0	18.41	Negative		Zhang JT_2022_187	0	30.594	Negative		Zhang JT_2022_34	0	27.03	Negative	II
Zhang JT_2022_93	0	18.58	Negative		Zhang JT_2022_188	0	30.716	Negative		Zhang JT_2022_35	0	28.11	Negative	II
Zhang JT_2022_94	0	18.9	Negative		Zhang JT_2022_189	0	30.838	Negative		Zhang JT_2022_36	0	28.7	Negative	II
Zhang JT_2022_95	0	18.94	Negative		Zhang JT_2022_190	0	30.96	Negative		Zhang JT_2022_37	0	29.04	Negative	II
Zhang JT_2022_96	0	19.03	Negative		Zhang JT_2022_191	0	30.96	Negative		Zhang JT_2022_38	0	30.06	Negative	II
Zhang JT_2022_97	0	19.2	Negative		Zhang JT_2022_192	0	33.93	Negative		Zhang JT_2022_39	0	30.5	Negative	II
Zhang JT_2022_98	0	19.39	Negative		Zhang JT_2022_193	0	34.045	Negative		Zhang JT_2022_40	0	30.8	Negative	II
Zhang JT_2022_99	0	19.5	Negative		Zhang JT_2022_194	0	34.16	Negative		Zhang JT_2022_41	0	9.26	Negative	II
Zhang JT_2022_100	0	19.5	Negative		Zhang JT_2022_195	1	3.69	Negative		Zhang JT_2022_42	0	11.89	Negative	II
Zhang JT_2022_101	0	19.57	Negative		Zhang JT_2022_196	1	3.83	Negative		Zhang JT_2022_1	1	6.83	Positive	III
Zhang JT_2022_102	0	19.71	Negative		Zhang JT_2022_197	1	4.08	Negative		Zhang JT_2022_2	1	8.95	Positive	III
Zhang JT_2022_103	0	20.12	Negative		Zhang JT_2022_198	1	4.26	Negative		Zhang JT_2022_3	1	9.86	Positive	III
Zhang JT_2022_104	0	20.12	Negative		Zhang JT_2022_199	1	4.45	Negative		Zhang JT_2022_4	1	11.79	Positive	III
Zhang JT_2022_105	0	20.51	Negative		Zhang JT_2022_200	1	5.66	Negative		Zhang JT_2022_5	1	15.22	Positive	III
Zhang JT_2022_106	0	20.57	Negative		Zhang JT_2022_201	1	7.36	Negative		Zhang JT_2022_6	1	15.72	Positive	III
Zhang JT_2022_107	0	20.66	Negative		Zhang JT_2022_202	1	9.08	Negative		Zhang JT_2022_7	1	15.93	Positive	III
Zhang JT_2022_108	0	20.77	Negative		Zhang JT_2022_203	1	12.39	Negative		Zhang JT_2022_8	1	16.35	Positive	III
Zhang JT_2022_109	0	20.79	Negative		Zhang JT_2022_204	1	12.93	Negative		Zhang JT_2022_9	1	16.56	Positive	III
Zhang JT_2022_110	0	20.79	Negative		Zhang JT_2022_205	1	13.6	Negative		Zhang JT_2022_10	1	18.04	Positive	III
Zhang JT_2022_111	0	23.21	Negative		Zhang JT_2022_206	1	14.01	Negative		Zhang JT_2022_11	1	18.33	Positive	III
Zhang JT_2022_112	0	23.21	Negative		Zhang JT_2022_207	1	14.79	Negative		Zhang JT_2022_12	1	18.54	Positive	III
Zhang JT_2022_113	0	23.83	Negative		Zhang JT_2022_208	1	15.35	Negative		Zhang JT_2022_13	1	21.45	Positive	III
Zhang JT_2022_114	0	23.83	Negative		Zhang JT_2022_209	1	15.71	Negative		Zhang JT_2022_14	1	22.43	Positive	III
Zhang JT_2022_115	0	23.92	Negative		Zhang JT_2022_210	1	15.8	Negative		Zhang JT_2022_15	1	28.16	Positive	III
Zhang JT_2022_116	0	24.07	Negative		Zhang JT_2022_211	1	16.04	Negative		Zhang JT_2022_16	0	11.57	Positive	III
Zhang JT_2022_117	0	24.47	Negative		Zhang JT_2022_212	1	16.35	Negative		Zhang JT_2022_17	0	25.01	Positive	III
Zhang JT_2022_118	0	24.47	Negative		Zhang JT_2022_213	1	16.54	Negative		Zhang JT_2022_18	0	12.04	Negative	III
Zhang JT_2022_119	0	24.56	Negative		Zhang JT_2022_214	1	18.15	Negative		Zhang JT_2022_19	0	12.41	Negative	III
Zhang JT_2022_120	0	24.56	Negative		Zhang JT_2022_215	1	18.56	Negative		Zhang JT_2022_20	0	13.02	Negative	III
Zhang JT_2022_121	0	24.63	Negative		Zhang JT_2022_216	1	18.77	Negative		Zhang JT_2022_21	0	14.53	Negative	III
Zhang JT_2022_122	0	24.71	Negative		Zhang JT_2022_217	1	21.47	Negative		Zhang JT_2022_22	0	14.69	Negative	III
Zhang JT_2022_123	0	24.77	Negative		Zhang JT_2022_218	1	22.58	Negative		Zhang JT_2022_23	0	15.51	Negative	III
Zhang JT_2022_124	0	24.86	Negative		Zhang JT_2022_219	1	22.68	Negative		Zhang JT_2022_24	0	15.72	Negative	III
Zhang JT_2022_125	0	24.93	Negative		Zhang JT_2022_220	1	22.85	Negative		Zhang JT_2022_25	0	16	Negative	III
Zhang JT_2022_126	0	25.01	Negative		Zhang JT_2022_221	1	27.17	Negative		Zhang JT_2022_26	0	17.18	Negative	III
Zhang JT_2022_127	0	25.22	Negative		Zhang JT_2022_222	1	27.17	Negative		Zhang JT_2022_27	0	17.47	Negative	III
Zhang JT_2022_128	0	25.16	Negative		Zhang JT_2022_223	1	27.99	Negative		Zhang JT_2022_28	0	17.96	Negative	III
Zhang JT_2022_129	0	25.5	Negative		Zhang JT_2022_224	1	28.49	Negative		Zhang JT_2022_29	0	18.78	Negative	III
Zhang JT_2022_130	0	25.5	Negative		Zhang JT_2022_1	1	3.38	Positive		Zhang JT_2022_30	0	19.39	Negative	III
Zhang JT_2022_131	0	25.63	Negative		Zhang JT_2022_2	1	3.58	Positive		Zhang JT_2022_31	0	19.67	Negative	III
Zhang JT_2022_132	0	25.72	Negative		Zhang JT_2022_3	1	4.91	Positive		Zhang JT_2022_32	0	20.69	Negative	III
Zhang JT_2022_133	0	25.81	Negative		Zhang JT_2022_4	1	5.35	Positive		Zhang JT_2022_33	0	21.02	Negative	III
Zhang JT_2022_134	0	25.93	Negative		Zhang JT_2022_5	1	6.99	Positive		Zhang JT_2022_34	0	23.59	Negative	III
Zhang JT_2022_135	0	26.04	Negative		Zhang JT_2022_6	1	7.67	Positive		Zhang JT_2022_35	0	24.37	Negative	III
Zhang JT_2022_136	0	26.71	Negative		Zhang JT_2022_7	1	7.67	Positive		Zhang JT_2022_36	0	24.74	Negative	III
Zhang JT_2022_137	0	26.77	Negative		Zhang JT_2022_8	1	9.03	Positive		Zhang JT_2022_37	0	25.47	Negative	III
Zhang JT_2022_138	0	26.88	Negative		Zhang JT_2022_9	1	9.99	Positive		Zhang JT_2022_38	0	27.51	Negative	III
Zhang JT_2022_139	0	27.37	Negative		Zhang JT_2022_10	1	11.28	Positive		Zhang JT_2022_39	0	27.67	Negative	III
Zhang JT_2022_140	0	27.37	Negative		Zhang JT_2022_11	1	11.93	Positive		Zhang JT_2022_40	0	30.41	Negative	III
Zhang JT_2022_141	0	27.56	Negative		Zhang JT_2022_12	1	16.09	Positive		Zhang JT_2022_41	0	30.57	Negative	III
Zhang JT_2022_142	0	27.61	Negative		Zhang JT_2022_13	1	16.43	Positive
Zhang JT_2022_143	0	27.78	Negative		Zhang JT_2022_14	1	16.84	Positive
Zhang JT_2022_144	0	27.86	Negative		Zhang JT_2022_15	1	18.31	Positive
Zhang JT_2022_145	0	27.95	Negative		Zhang JT_2022_16	1	18.48	Positive
Zhang JT_2022_146	0	28.06	Negative		Zhang JT_2022_17	1	22.53	Positive
Zhang JT_2022_147	0	28.49	Negative		Zhang JT_2022_18	0	11.69	Positive
Zhang JT_2022_148	0	28.72	Negative		Zhang JT_2022_19	0	14.05	Positive
Zhang JT_2022_149	0	28.79	Negative		Zhang JT_2022_20	0	14.45	Positive
Zhang JT_2022_150	0	28.79	Negative		Zhang JT_2022_21	0	15.48	Positive
Zhang JT_2022_151	0	29.02	Negative
Zhang JT_2022_152	0	29.21	Negative
Zhang JT_2022_153	0	29.43	Negative
Zhang JT_2022_154	0	29.47	Negative
Zhang JT_2022_155	0	29.9	Negative
Zhang JT_2022_156	0	29.96	Negative
Zhang JT_2022_157	0	30.03	Negative
Zhang JT_2022_158	0	30.11	Negative
Zhang JT_2022_159	0	30.41	Negative
Zhang JT_2022_160	0	30.41	Negative
Zhang JT_2022_161	0	30.46	Negative
Zhang JT_2022_162	0	30.61	Negative
Zhang JT_2022_163	0	30.67	Negative
Zhang JT_2022_164	0	30.76	Negative
Zhang JT_2022_165	0	34.02	Negative
Zhang JT_2022_166	0	34.02	Negative

## Sheet: Yin JX_2021
PFS for postoperative ctDNA status					OS for postoperative ctDNA status
PatientID	event	PFS_time	ctDNA status		PatientID	event	PFS_time	ctDNA status
Yin JX_2021_1	1	8	Negative		Yin JX_2021_1	1	2.93	Negative
Yin JX_2021_2	0	60.08	Negative		Yin JX_2021_2	0	60	Negative
Yin JX_2021_3	0	60.08	Negative		Yin JX_2021_3	0	60	Negative
Yin JX_2021_4	0	60.08	Negative		Yin JX_2021_4	0	60	Negative
Yin JX_2021_5	0	60.08	Negative		Yin JX_2021_5	0	60	Negative
Yin JX_2021_6	0	60.08	Negative		Yin JX_2021_6	0	60	Negative
Yin JX_2021_7	0	60.08	Negative		Yin JX_2021_7	0	60	Negative
Yin JX_2021_8	0	60.08	Negative		Yin JX_2021_8	0	60	Negative
Yin JX_2021_9	0	60.08	Negative		Yin JX_2021_9	0	60	Negative
Yin JX_2021_10	0	60.08	Negative		Yin JX_2021_10	0	60	Negative
Yin JX_2021_11	0	60.08	Negative		Yin JX_2021_11	0	60	Negative
Yin JX_2021_12	1	6.82	Positive		Yin JX_2021_12	1	6.97	Positive
Yin JX_2021_13	1	22.82	Positive		Yin JX_2021_13	1	12.91	Positive
Yin JX_2021_14	1	48.92	Positive		Yin JX_2021_14	1	48.9	Positive
Yin JX_2021_15	0	60.19	Positive		Yin JX_2021_15	0	60.09	Positive

## Sheet: Provencio M_2022
PFS by baseline ctDNA status					OS by baseline ctDNA status					PFS by ctDNA after NAT					OS by ctDNA after NAT
ID	event	PFS_time	ctDNA status		PatientID	event	OS_time	ctDNA status		ID	event	PFS_time	ctDNA status		ID	event	OS_time	ctDNA status
Provencio M_2022_1	1	16.73	Negative		Provencio M_2022_1	1	23	Negative		Provencio M_2022_1	1	12.23	Negative		Provencio M_2022_1	1	14.52	Negative
Provencio M_2022_2	1	17.3	Negative		Provencio M_2022_2	1	26.06	Negative		Provencio M_2022_2	1	16.8	Negative		Provencio M_2022_2	0	31.4	Negative
Provencio M_2022_3	1	22	Negative		Provencio M_2022_3	1	36.17	Negative		Provencio M_2022_3	1	17.36	Negative		Provencio M_2022_3	0	31.47	Negative
Provencio M_2022_4	1	22.75	Negative		Provencio M_2022_4	0	32.88	Negative		Provencio M_2022_4	1	21.29	Negative		Provencio M_2022_4	0	31.52	Negative
Provencio M_2022_5	1	25.99	Negative		Provencio M_2022_5	0	34.15	Negative		Provencio M_2022_5	1	33.81	Negative		Provencio M_2022_5	0	31.72	Negative
Provencio M_2022_6	1	27.17	Negative		Provencio M_2022_6	0	34.15	Negative		Provencio M_2022_6	0	34.48	Negative		Provencio M_2022_6	0	31.99	Negative
Provencio M_2022_7	1	33.75	Negative		Provencio M_2022_7	0	34.48	Negative		Provencio M_2022_7	0	34.48	Negative		Provencio M_2022_7	0	32.56	Negative
Provencio M_2022_8	0	34.13	Negative		Provencio M_2022_8	0	34.48	Negative		Provencio M_2022_8	0	34.79	Negative		Provencio M_2022_8	0	32.71	Negative
Provencio M_2022_9	0	34.55	Negative		Provencio M_2022_9	0	34.9	Negative		Provencio M_2022_9	0	34.79	Negative		Provencio M_2022_9	0	32.9	Negative
Provencio M_2022_10	0	34.55	Negative		Provencio M_2022_10	0	35.14	Negative		Provencio M_2022_10	0	35.52	Negative		Provencio M_2022_10	0	33.2	Negative
Provencio M_2022_11	0	34.83	Negative		Provencio M_2022_11	0	35.61	Negative		Provencio M_2022_11	0	36.37	Negative		Provencio M_2022_11	0	33.37	Negative
Provencio M_2022_12	0	35.16	Negative		Provencio M_2022_12	0	36.36	Negative		Provencio M_2022_12	0	36.84	Negative		Provencio M_2022_12	0	33.99	Negative
Provencio M_2022_13	0	35.44	Negative		Provencio M_2022_13	0	36.69	Negative		Provencio M_2022_13	0	37.32	Negative		Provencio M_2022_13	0	34.46	Negative
Provencio M_2022_14	0	36.43	Negative		Provencio M_2022_14	0	36.92	Negative		Provencio M_2022_14	0	37.49	Negative		Provencio M_2022_14	0	34.85	Negative
Provencio M_2022_15	0	36.81	Negative		Provencio M_2022_15	0	37.06	Negative		Provencio M_2022_15	0	37.66	Negative		Provencio M_2022_15	0	35.05	Negative
Provencio M_2022_16	0	36.99	Negative		Provencio M_2022_16	0	37.39	Negative		Provencio M_2022_16	0	38.87	Negative		Provencio M_2022_16	0	35.15	Negative
Provencio M_2022_17	0	37.42	Negative		Provencio M_2022_17	0	37.72	Negative		Provencio M_2022_17	0	39.23	Negative		Provencio M_2022_17	0	36.16	Negative
Provencio M_2022_18	0	37.75	Negative		Provencio M_2022_18	0	38.9	Negative		Provencio M_2022_18	0	39.23	Negative		Provencio M_2022_18	0	36.95	Negative
Provencio M_2022_19	0	38.87	Negative		Provencio M_2022_19	0	39.37	Negative		Provencio M_2022_19	0	39.54	Negative		Provencio M_2022_19	0	37	Negative
Provencio M_2022_20	0	39.3	Negative		Provencio M_2022_20	0	39.7	Negative		Provencio M_2022_20	0	40.78	Negative		Provencio M_2022_20	0	38.5	Negative
Provencio M_2022_21	0	39.63	Negative		Provencio M_2022_21	0	40.12	Negative		Provencio M_2022_21	0	39.57	Negative		Provencio M_2022_21	0	38.63	Negative
Provencio M_2022_22	0	40.19	Negative		Provencio M_2022_22	0	40.4	Negative		Provencio M_2022_22	0	40.94	Negative		Provencio M_2022_22	0	38.58	Negative
Provencio M_2022_23	0	40.42	Negative		Provencio M_2022_23	0	40.73	Negative		Provencio M_2022_23	0	41.51	Negative		Provencio M_2022_23	0	40.35	Negative
Provencio M_2022_24	0	40.75	Negative		Provencio M_2022_24	0	40.92	Negative		Provencio M_2022_24	0	41.98	Negative		Provencio M_2022_24	0	40.48	Negative
Provencio M_2022_25	0	40.99	Negative		Provencio M_2022_25	0	41.58	Negative		Provencio M_2022_25	0	43.61	Negative		Provencio M_2022_25	0	40.7	Negative
Provencio M_2022_26	0	41.5	Negative		Provencio M_2022_26	0	42.99	Negative		Provencio M_2022_26	0	45.72	Negative		Provencio M_2022_26	0	40.7	Negative
Provencio M_2022_27	0	43.62	Negative		Provencio M_2022_27	0	43.7	Negative		Provencio M_2022_27	0	46.79	Negative		Provencio M_2022_27	0	41.02	Negative
Provencio M_2022_28	0	43.62	Negative		Provencio M_2022_28	0	44.83	Negative		Provencio M_2022_28	1	3.72	Positive		Provencio M_2022_28	1	5.52	Positive
Provencio M_2022_29	0	44.89	Negative		Provencio M_2022_29	0	45.81	Negative		Provencio M_2022_29	1	4.6	Positive		Provencio M_2022_29	1	10.11	Positive
Provencio M_2022_30	0	45.78	Negative		Provencio M_2022_30	0	46.9	Negative		Provencio M_2022_30	1	8.76	Positive		Provencio M_2022_30	1	21.14	Positive
Provencio M_2022_31	0	46.86	Negative		Provencio M_2022_31	0	43.79	Negative		Provencio M_2022_31	1	21.99	Positive		Provencio M_2022_31	1	23.42	Positive
Provencio M_2022_32	1	3.53	Positive		Provencio M_2022_32	1	7.57	Positive		Provencio M_2022_32	1	25.17	Positive		Provencio M_2022_32	1	33.31	Positive
Provencio M_2022_33	1	4.47	Positive		Provencio M_2022_33	1	12.79	Positive		Provencio M_2022_33	1	27.28	Positive		Provencio M_2022_33	0	30.2	Positive
Provencio M_2022_34	1	8.61	Positive		Provencio M_2022_34	1	17.12	Positive		Provencio M_2022_34	0	34.19	Positive		Provencio M_2022_34	0	31.21	Positive
Provencio M_2022_35	1	12.09	Positive		Provencio M_2022_35	1	25.12	Positive		Provencio M_2022_35	0	35.09	Positive		Provencio M_2022_35	0	32.91	Positive
Provencio M_2022_36	1	21.31	Positive		Provencio M_2022_36	1	25.92	Positive		Provencio M_2022_36	0	37	Positive		Provencio M_2022_36	0	33.86	Positive
Provencio M_2022_37	1	25.02	Positive		Provencio M_2022_37	1	35.65	Positive		Provencio M_2022_37	0	40.06	Positive		Provencio M_2022_37	0	37.06	Positive
Provencio M_2022_38	1	29.26	Positive		Provencio M_2022_38	0	34.52	Positive		Provencio M_2022_38	0	40.31	Positive		Provencio M_2022_38	0	37.21	Positive
Provencio M_2022_39	0	34.47	Positive		Provencio M_2022_39	0	34.9	Positive		Provencio M_2022_39	0	43.6	Positive		Provencio M_2022_39	0	41.55	Positive
Provencio M_2022_40	0	34.85	Positive		Provencio M_2022_40	0	36.45	Positive		Provencio M_2022_40	0	44.75	Positive		Provencio M_2022_40	0	41.75	Positive
Provencio M_2022_41	0	36.4	Positive		Provencio M_2022_41	0	37.58	Positive
Provencio M_2022_42	0	37.53	Positive		Provencio M_2022_42	0	38.01	Positive
Provencio M_2022_43	0	41.99	Positive		Provencio M_2022_43	0	42.05	Positive
