# Supplementary material for: Prognostic value of circulating tumor DNA in operable non-small cell lung cancer: a systematic review and reconstructed individual patient-data based meta-analysis
Source: BMC Med. 2023 Nov 27;21:467. doi: 10.1186/s12916-023-03181-2 (PMC10683311; doi:10.1186/s12916-023-03181-2)
Supplement: Supplementary file 4 — Additional file 4: Table S1. Quality assessment of included studies for quantitative synthesis in the systematic review and meta-analysis. Table S2. Baseline characteristics of included studies for quantitative synthesis in the systematic review and meta-analysis. Table S3. Survival outcomes of included studies for quantitative synthesis in the systematic review and meta-analysis. Majority data is about the HRs (95%CI) of progression-free survival. Table S4. Baseline characteristics of the included individual patient data. Table S5. Baseline characteristics for patients with different baseline ctDNA statuses (+ vs. -) before and after propensity score matching. Table S6. Baseline characteristics for patients with different postoperative ctDNA statuses (+ vs. -) before and after propensity score matching. Table S7. Baseline characteristics for patients with different longitudinal ctDNA statuses (+ vs. -) before and after propensity score matching. Table S8. Survival outcomes by baseline ctDNA status (+ vs. -) based on reconstructed individual patient data. Table S9. Survival outcomes by longitudinal ctDNA status (+ vs. -) based on reconstructed individual patient data. Table S10. Negative and positive predictive values of ctDNA at different timepoints by subgroup analysis. Table S11. Disease-free survival (DFS) analysis by postoperative ctDNA status and whether ACT was conducted or not: Subgroup analyses by pathological stages and types. Table S12. Disease-free survival (DFS) analysis by ctDNA status change from baseline to postoperative timepoints: Subgroup analyses by pathological stages and types. [file 12916_2023_3181_MOESM4_ESM.xlsx]

## Sheet: Table S1
	Table S1. Quality assessment of included studies for quantitative synthesis in the systematic review and meta-analysis.
	Study ID	Selection (Maximum 4 points)				Comparability (Maximum 2 points)	Outcome (Maximum 3 points)			Total points (Maximum 9 points)
		Representative of exposed cohort	Selection of the non-exposed cohort	Ascertainment of exposure	Outcomes not presented at start of study	Impact of bias	Assessment of outcome	Was follow-up long enough for outcomes occur	Adequacy of follow-up
	Zhao X et al. 2021	▲	▲	▲	▲		▲	▲	▲	▲▲▲▲▲▲▲
	Zhang JT et a. 2022	▲	▲	▲	▲	▲▲	▲	▲	▲	▲▲▲▲▲▲▲▲▲
	Yue D et al. 2022	▲	▲	▲	▲		▲	▲	▲	▲▲▲▲▲▲▲
	Yin JX et al. 2021	▲	▲	▲	▲	▲▲	▲	▲	▲	▲▲▲▲▲▲▲▲▲
	Xia L et al. 2021	▲	▲	▲	▲	▲▲	▲	▲	▲	▲▲▲▲▲▲▲▲▲
	Waldeck S et al. 2021	▲	▲	▲	▲		▲	▲	▲	▲▲▲▲▲▲▲
	Qiu B et al. 2021	▲	▲	▲	▲	▲▲	▲	▲	▲	▲▲▲▲▲▲▲▲▲
	Provencio M et al. 2022	▲	▲	▲	▲	▲	▲	▲	▲	▲▲▲▲▲▲▲▲
	Peng M et al. 2020	▲	▲	▲	▲	▲▲	▲	▲	▲	▲▲▲▲▲▲▲▲▲
	Ohara S et al. 2020	▲	▲	▲	▲		▲	▲	▲	▲▲▲▲▲▲▲
	Li N et al. 2022	▲	▲	▲	▲		▲	▲	▲	▲▲▲▲▲▲▲
	Kuang PP et al. 2021	▲	▲	▲	▲		▲	▲	▲	▲▲▲▲▲▲▲
	Gale D et al. 2022	▲	▲	▲	▲		▲	▲	▲	▲▲▲▲▲▲▲
	Chen K et al. 2019	▲	▲	▲	▲		▲	▲	▲	▲▲▲▲▲▲▲
	Abbosh C et al. 2017	▲	▲	▲	▲		▲	▲	▲	▲▲▲▲▲▲▲
	Zhang J et al. 2021	▲	▲	▲	▲		▲	▲	▲	▲▲▲▲▲▲▲
	Yin R et al. 2021	▲	▲	▲	▲		▲	▲	▲	▲▲▲▲▲▲▲
	Wang SY et al. 2020	▲	▲	▲	▲		▲	▲	▲	▲▲▲▲▲▲▲
	Vasseur D et al. 2021	▲	▲	▲	▲		▲	▲	▲	▲▲▲▲▲▲▲
	Tan A et al. 2021	▲	▲	▲	▲		▲	▲	▲	▲▲▲▲▲▲▲
	Kris MG et al.2021	▲	▲	▲	▲		▲	▲	▲	▲▲▲▲▲▲▲

## Sheet: Table S2
	Table S2 Baseline characteristics of included studies for quantitative synthesis in the systematic review and meta-analysis.
	Study ID	P/R	Location	Sample size	Stage	NAT	ctDNA panel	Testing timepoints	Definition of ctDNA positive	Postoperative ACT	Median follow-up period	Precedence of relapse
	Zhao X et al. 2021	P	China	7	IA3-IIIA	NA	23-gene panel	Postoperative (7-10d)	Not clearly defined	pemetrexed/nedaplatin	18 months	NA
	Zhang JT et a. 2022	P	China	261	IA-III	NA	338-gene panel	Preoperative; Landmark (within 1 month after surgery); Longitudinal (per 3-6 months); Survillance (Within 6 months before relapse)	A plasma sample with at least one variant detected	TKI/ICI/Chemotherapy	19.7 months	NA
	Yue D et al. 2022	R	China	22	IB-IIIA	NAT plus ICI, ICI	194-gene panel	Before NAT, After NAT, postoperatve (3-8d), follow-up period (3-6 months)	The limit of detection of SNV/Indel and fusion were determined to be 0.1% and 0.25%, respectively	NA	17.67 months	6.83 (0–12.50) months
	Yin JX et al. 2021	R	China	20	I-II	NA	11-gene panel	Preoperative; postoperative (5d)	The minimum variant allele frequency threshold was setted as 0.5%	NA	60 months	NA
	Xia L et al. 2021	P	China	330	I-III	NA	769-gene panel	Preoperative; postoperative (3d); 1 month after surgery	A tumor-informed strategy was adopted for mutation analysis in plasma samples.	Adjuvant therapy (without detailed information)	35.6 months	NA
	Waldeck S et al. 2021	P	Germany	21	IA-IIIB	NA	NA	Preoperative; during surgery; postoperative (1-2 weeks); follow up (3 months)	Detection of at least one predefined SNV from tumor genotyping, or a mean AF of at least 0.001% for the plasma sample	ACT/radiotherapy/chemoradiotherapy	26.7 months	NA
	Qiu B et al. 2021	P	China	91	I-IV	NA	139-gene panel	Preoperative; Landmark (within 1 month after surgery); Longitudinal (per 3-6 months)	ctDNA+ was defined by accessing the presence of one or more mutations identified in the matched tumor sample in ctDNA.	ACT/TKI/chemoradiotherapy/ACT+TKI	NA	2.5 months
	Provencio M et al. 2022	P	Spain	46	IIIA	NAT plus ICI	409-gene panel	Baseline; After NAT	A cutoff of MAF 0.1% was established as the limit of detection	Nivolumab monotherapy	38 months	NA
	Peng M et al. 2020	P	China	77	I-IV	NA	127-gene panel	Preoperative; postoperative (2 weeks); follow up (3 months)	A mutation ratio equal to 0 is defined as ctDNA-negative and greater than 0 is defined as ctDNA-positive.	Adjuvant therapy (without detailed information)	46 months	12.6 months
	Ohara S et al. 2020	P	Japan	20	IIA–IIIA	NA	197-gene panel	Preoperative; postoperative (3-12d)	ctDNA was defined as positive when a detected single nucleotide variant had been previously reported in lung cancers in the Catalogue of Somatic Mutations in Cancer (COSMIC) database	NA	12 months	NA
	Li N et al. 2022	P	China	119	I-IIIA	NA	425-gene panel	Preoperative; postoperative (within 1 month); follow up (3-6 months)	At least 1 true shared mutation identified in both the tumor sample and a plasma sample from the same patient was defined as positive for ctDNA.	NA	30.7 months	8.71 (4.08-13.34) months
	Kuang PP et al. 2021	P	China	38	IB-III	NA	425-gene panel	Preoperative; postoperative (within 2 weeks); after chemotherapy (within 1 week); follow up (3-6 months)	A ctDNA positive event was defined as at least one shared mutation identified simultaneously in the plasma and tumor specimens.	Adjuvant therapy (without detailed information)	15.8 months	NA
	Gale D et al. 2022	P	UK	88	IA-IIIB	NA	Personalized gene panel	Pretreatment; post-treatment; follow up (3-6 months)	A statistical model was used to decide ctDNA presence (ctDNA positive) or absence (ctDNA negative) at the sample level.	Adjuvant therapy (without detailed information)	NA	7.2 months
	Chen K et al. 2019	P	China	25	I-III	NA	8-gene panel	Preoperative; during surgery; postoperative (1d/3d/1 month); follow up (3 months)	The minimum variant allele frequency threshold was setted as 0.01%	Adjuvant therapy (without detailed information)	21.0 months	5.5 (0.5-11.2) months
	Abbosh C et al. 2017	P	UK	24	I-IIIA	NA	NA	Postoperative; longitudinal (3-6 months)	SNV detection in plasma was established through a calling algorithm employing negative control samples	ACT/radiotherapy/chemoradiotherapy	25.8 months	2.33 (0.33-11.53) months
	Zhang J et al. 2021	P	China	26	I-III	NA	293-gene panel	Postoperative (7-10d)	NA	NA	NA	NA
	Yin R et al. 2021	P	China	127	I-III	NA	425-gene panel	Preoperative; postoperative (1 week); follow up (3 months)	NA	NA	NA	NA
	Wang SY et al. 2020	P	China	119	I-IIIA	NA	425-gene panel	Preoperative; Landmark (within 1 month after surgery); Longitudinal (per 3-6 months)	NA	NA	NA	4.23 (0.91-7.54) months
	Vasseur D et al. 2021	P	France	119	I	NA	NA	Postoperative	NA	NA	NA	NA
	Tan A et al. 2021	P	Singapore	57	I-III	NA	NA	Preoperative; serially post-surgery	NA	Adjuvant therapy (without detailed information)	33.0 months	3.8 (0-12.9) months
	Kris MG et al.2021	P	USA	49	IB-III	ICI	NA	Before NAT, After NAT, postoperative	NA	NA	NA	NA
	ACT, Adjuvant chemotherapy; ICI, Immune checkpoint inhibitors; NAT, Neoadjuvant chemotherapy; NA, Not available;P/R, Prospective/Retrospective study; SNV, Single nucleotide polymorphism; TKI, Tyrosine kinase inhibitor.

## Sheet: Table S3
	Table S3. Survival outcomes of included studies for quantitative synthesis in the systematic review and meta-analysis. Majority data is about the HRs (95%CI) of progression-free survival.
	Study ID	Baseline		Post-NAT		During surgery		Postoperative (< 30d)		Post-ACT		Longitudinal
		ctDNA+	HR (95% CI)	ctDNA+	HR (95% CI)	ctDNA+	HR (95% CI)	ctDNA+	HR (95% CI)	ctDNA+	HR (95% CI)	ctDNA+	HR (95% CI)
	Zhao X et al. 2021	66.7% (4/6)	NA	NA	NA	NA	NA	14.3% (1/7)	NA	NA	NA	NA	NA
	Zhang JT et a. 2022	19.2% (47/245)	15.25 (7.95-29.27)	NA	NA	NA	NA	8.6% (20/245)	15.15 (6.36-36.09)	Yes	Yes	19.5% (46/236)	11.16 (4.12-30.19)
	Yue D et al. 2022	86.4% (19/22)	1.03 (0.13-8.42)	59.1% (13/22)	7.41 (0.91-60.22)	NA	NA	31.8% (7/22)	4.03 (1.07-15.19)	NA	NA	50% (11/22)	2.58 (0.52-12.80)
	Yin JX et al. 2021	82.1% (23/28)	NA	NA	NA	NA	NA	26.7% (4/15)	10.93 (1.13-106.13); OS, 10.93 (1.13-106.13)	NA	NA	NA	NA
	Xia L et al. 2021	20.9% (69/330)	2.6 (1.3-5.1)	NA	NA	NA	NA	7.9% (26/329)	11.1 (6.5-19.0)	NA	NA	NA	NA
	Waldeck S et al. 2021	57% (12/21)	2.01 (0.41-9.89)	NA	NA	42.1% (8/19)	2.18 (0.56-8.52); OS, 0.34 (0.069-1.73)	25% (4/16)	4.96 (1.20-20.42)	NA	NA	NA	NA
	Qiu B et al. 2021	69.3% (61/88)	2.64 (1.02-6.83)	NA	NA	NA	NA	21.2% (18/85)	3.95 (1.96-7.96)	35.1% (27/77)	3.76 (1.59-8.92)	39.3% (35/89)	8.55 (3.7-19.74)
	Provencio M et al. 2022	69.8% (30/43)	3.75 (1.31-10.72); OS, 7.17 (1.78-28.87)	32.5% (13/40)	3.03 (0.92-9.96); OS 12.13 (1.42-103.97)	NA	NA	NA	NA	NA	NA	NA	NA
	Peng M et al. 2020	59.7% (46/77)	3.649 (1.844-7.22); OS, 4.842 (2.175-10.78)	NA	NA	NA	NA	56.5% (39/69)	2.903 (1.333-6.319); OS, 3.046 (1.241-7.478)	NA	NA	NA	NA
	Ohara S et al. 2020	40% (8/20)	2.76 (0.46-16.55)	NA	NA	NA	NA	20% (4/20)	12.39 (1.96-78.55)	NA	NA	NA	NA
	Li N et al. 2022	28.2% (33/117)	2.42 (1.11-5.27); OS, 5.54 (1.01-30.35)	NA	NA	NA	NA	10.3% (12/116)	3.04 (1.22-7.58); OS, 4.04 (0.74-22.09)	NA	NA	31.1% (37/119)	3.46 (1.59-7.55); OS, 9.99 (1.17-85.78)
	Kuang PP et al. 2021	50% (19/38)	1.92 (0.45-8.21)	NA	NA	NA	NA	22.9% (8/35)	4.98 (1.11-22.35)	22.9% (8/35)	12.33 (2.48-61.30)	22.9% (8/35)	12.33 (2.48-61.30)
	Gale D et al. 2022	51% (40/78)	3.14 (1.49-6.60); OS, 2.97 (1.30-2.80)	NA	NA	NA	NA	16.9% (10/59)	14.8 (5.82-37.84); OS, 5.48 (2.18-13.76)	NA	NA	26% (20/77)	11.47 (4.62-28.48)
	Chen K et al. 2019	18.3% (32/175)	NA	NA	NA	NA	NA	28% (7/25)	7.55 (2.09-27.27); OS, 14.22 (1.58-128.15)	Yes	Yes	NA	NA
	Abbosh C et al. 2017	79.2% (19/24)	1.27 (0.35-4.65)	NA	NA	NA	NA	20.8% (5/24)	1.05 (0.23-4.76)	Yes	Yes	58.33% (14/24)	10.98 (1.42-84.77)
	Zhang J et al. 2021	NA	NA	NA	NA	NA	NA	19.2% (5/26)	9.455 (1.149-77.78)	NA	NA	NA	NA
	Yin R et al. 2021	NA	2.29 (1.61-3.25)	NA	NA	NA	NA	NA	3.17 (2.36-4.25)	NA	NA	NA	3.99 (3.03-5.25)
	Wang SY et al. 2020	26.5% (31/117)	3.54 (1.22-10.23)	NA	NA	NA	NA	11.2% (13/116)	3.54 (1.22-10.23)	NA	NA	31.9% (38/119)	9.17 (2.6-31.42)
	Vasseur D et al. 2021	NA	NA	NA	NA	NA	NA	26.1% (31/119)	1.038 (0.438-2.456); OS, 1.193 (0.367-3.882)	NA	NA	NA	NA
	Tan A et al. 2021	NA	5.46 (1.21-24.6)	NA	NA	NA	NA	12.3% (7/57)	NA	NA	NA	NA	22 (3.6-133.8)
	Kris MG et al.2021	72% (73/101)	NA	56% (57/102)	NA	NA	NA	10% (5/49)	3.6 (1.0-13.1)	NA	NA	NA	NA
	ACT, adjuvant chemotherapy; CI, Confidential interval; HR, Hazard ratio; NAT, Neoadjuvant therapy; NA, Not available; OS, Overall survival

## Sheet: Table S4
	Table S4. Baseline characteristics of the included individual patient data.
	Characteristic	Subgroup	No. of studies	Total No. of patients	Value
	Age (Median, y)		5	554	59.36 ± 9.81
		＜ 60 years	6	278	0.5018
		60-69 years	5	211	0.3809
		70-75 years	6	77	0.139
		＞ 75 years	5	58	0.1047
	Gender		6	624
		Female	6	281	0.4503
		Male	6	343	0.5497
	Smoking history		6	720
		With	6	339	0.4702
		Without	5	381	0.5292
	Tumor size (Mean, cm)		4	533	2.79 ± 1.41
		≤ 2 cm	3	194	0.364
		2.1-3 cm	4	162	0.3039
		3.1-5 cm	4	138	0.2589
		＞ 5 cm	4	39	0.0732
	Pathological type		10	804
		AD	10	568	0.7065
		SCC	10	186	0.2313
		Other	8	50	0.0622
	T stage		7	662
		T1	7	310	0.4683
		T2	7	259	0.3912
		T3&T4	7	93	0.1405
	N stage		8	675
		N0	8	446	0.6607
		N1	7	108	0.16
		N2	8	121	0.1793
	Pathological stage		9	752
		I	9	404	0.5372
		II	9	186	0.2473
		III	9	162	0.2154
	NAT		2	92
		With	2	23	0.25
		Without	1	69	0.75
	ACT		10	714
		With	10	335	0.4692
		Without	8	379	0.5308
	Baseline ctDNA		13	1112
		Negative	13	700	0.6286
		Positive	13	413	0.3714
	Postoperative ctDNA		14	1051
		Negative	14	917	0.8724
		Positive	14	134	0.1276
	Longitudinal ctDNA		8	610
		Negative	8	445	0.729
		Positive	8	165	0.2709
	ACT, Adjuvant chemotherapy; AD, Adenocarcinoma; NAT, Neoadjuvant therapy; SCC, Squamous cell carcinoma

## Sheet: Table S5
	Table S5. Baseline characteristics for patients with different baseline ctDNA statuses (+ vs. -) before and after propensity score matching.
	Characteristic	Subgroup	ctDNA +			ctDNA -			P value
			No. of studies	Total No. of patients	Value	No. of studies	Total No. of patients	Value
	Before Propensity score matching (13 studies, 413 vs 700 patients)
	Age (Mean, y)		5	151	61.40±9.55	5	397	58.49±9.78	0.002
		＜ 60 years	5	64	0.155	4	212	0.3029	＜0.001
		60-69 years	4	70	0.1695	5	140	0.2
		70-75 years	6	22	0.0533	6	52	0.0743
		＞ 75 years	4	25	0.0605	5	31	0.0443
		NA	7	232	0.5617	7	265	0.3786
	Gender	Female	5	53	0.1283	6	227	0.3243	＜0.001
		Male	6	128	0.3099	5	208	0.2971
		NA	7	232	0.5617	7	265	0.3786
	Smoking history	With	6	157	0.3801	6	167	0.2386	＜0.001
		Without	5	81	0.1961	5	294	0.42
		NA	7	175	0.4237	7	239	0.3414
	Tumor size (Mean, cm)		4	148	3.88±1.61	4	384	2.36±1.05	＜0.001
		≤ 2 cm	3	19	0.046	3	175	0.25	＜0.001
		2.1-3 cm	4	35	0.0847	4	127	0.1814
		3.1-5 cm	4	62	0.1501	4	76	0.1086
		＞ 5 cm	4	32	0.0775	3	6	0.0086
		NA	9	265	0.6416	9	316	0.4514
	Pathological type	AD	9	126	0.3051	9	424	0.6057	＜0.001
		SCC	9	127	0.3075	6	43	0.0614
		Other	7	26	0.063	5	21	0.03
		NA	4	134	0.3245	4	212	0.3029
	T stage	T1	5	44	0.1065	7	263	0.3757	＜0.001
		T2	7	109	0.2639	6	139	0.1986
		T3&T4	7	63	0.1525	5	24	0.0343
		NA	7	197	0.477	7	174	0.2486
	N stage	N0	8	107	0.2591	8	331	0.4729	＜0.001
		N1	7	48	0.1162	6	53	0.0757
		N2	7	63	0.1525	7	53	0.0757
		NA	7	195	0.4722	7	263	0.3757
	Pathological stage	I	8	62	0.1501	9	337	0.4814	＜0.001
		II	9	94	0.2276	7	81	0.1157
		III	9	98	0.2373	8	58	0.0829
		NA	5	159	0.385	5	224	0.32
	After propensity score matching (5 studies, ratio = 1:1, 118 vs 118 patients)
	Age (Median, y)		4	97	61.48±9.42	4	105	60.57±9.45	0.897
		＜ 60 years	4	40	0.339	4	43	0.3644	0.757
		60-69 years	4	46	0.3898	5	50	0.4237
		70-75 years	5	17	0.1441	5	14	0.1186
		＞ 75 years	4	15	0.1271	4	11	0.0932
	Gender	Female	5	39	0.3305	5	42	0.3559	0.681
		Male	5	79	0.6695	5	76	0.6441
	Smoking history	With	5	68	0.5763	5	70	0.5932	0.792
		Without	4	50	0.4237	4	48	0.4068
	Tumor size (Mean, cm)		3	95	3.57±1.60	3	94	2.85±1.16	0.037
		≤ 2 cm	3	17	0.1441	3	27	0.2288	0.028
		2.1-3 cm	3	25	0.2119	3	35	0.2966
		3.1-5 cm	3	40	0.339	3	28	0.2373
		＞ 5 cm	3	13	0.1102	2	4	0.0339
	Pathological type	AD	5	68	0.5763	5	71	0.6017	0.922
		SCC	5	38	0.322	5	36	0.3051
		Other	4	12	0.1017	3	11	0.0932
	T stage	T1	3	31	0.2627	4	49	0.4153	0.119
		T2	3	52	0.4407	4	41	0.3475
		T3&T4	4	14	0.1186	4	15	0.1271
	N stage	N0	3	61	0.5169	4	49	0.4153	0.024
		N1	4	12	0.1017	4	26	0.2203
		N2	3	19	0.161	4	26	0.2203
	Pathological stage	I	4	50	0.4237	5	47	0.3983	0.837
		II	4	38	0.322	5	37	0.3136
		III	5	30	0.2542	5	34	0.2881
	ACT, Adjuvant chemotherapy; AD, Adenocarcinoma; NA, Not available; Other, Other types of NSCLC; SCC, Squamous cell carcinoma

## Sheet: Table S6
	Table S6. Baseline characteristics for patients with different postoperative ctDNA statuses (+ vs. -) before and after propensity score matching.
	Characteristic	Subgroup	ctDNA +			ctDNA -			P value
			No. of studies	Total No. of patients	Value	No. of studies	Total No. of patients	Value
	Before Propensity score matching (14 studies, 134 vs 917 patients)
	Age (Median, y)		5	57	59.63±9.78	5	472	59.13±9.81	0.716
		＜ 60 years	6	29	0.2164	6	241	0.2628	0.316
		60-69 years	4	21	0.1567	5	173	0.1887
		70-75 years	5	7	0.0522	6	62	0.0676
		＞ 75 years	3	5	0.0373	5	40	0.0436
		NA	8	72	0.5373	8	401	0.4373
	Gender	Female	5	22	0.1642	6	238	0.2595	0.026
		Male	5	40	0.2985	6	278	0.3032
		NA	8	72	0.5373	8	401	0.4373
	Smoking history	With	6	43	0.3209	6	256	0.2792	0.009
		Without	4	36	0.2687	5	322	0.3511
		NA	8	55	0.4104	8	339	0.3697
	Tumor size (Mean, cm)		4	53	3.17±1.63	4	460	2.72±1.37	0.059
		≤ 2 cm	3	18	0.1343	3	170	0.1854	0.116
		2.1-3 cm	3	14	0.1045	4	143	0.1559
		3.1-5 cm	3	15	0.1119	4	118	0.1287
		＞ 5 cm	4	6	0.0448	4	29	0.0316
		NA	10	81	0.6045	10	457	0.4984
	Pathological type	AD	9	53	0.3955	10	481	0.5245	＜ 0.001
		SCC	9	161	1.2015	10	135	0.1472
		Other	6	43	0.3209	8	28	0.0305
		NA	5	313	2.3358	5	273	0.2977
	T stage	T1	4	23	0.1716	7	275	0.2999	0.001
		T2	6	34	0.2537	7	201	0.2192
		T3&T4	6	19	0.1418	7	68	0.0742
		NA	8	58	0.4328	8	373	0.4068
	N stage	N0	6	36	0.2687	8	383	0.4177	＜ 0.001
		N1	6	21	0.1567	7	76	0.0829
		N2	8	26	0.194	8	88	0.096
		NA	8	51	0.3806	8	370	0.4035
	Pathological stage	I	5	26	0.194	8	350	0.3817	＜ 0.001
		II	7	22	0.1642	9	138	0.1505
		III	9	37	0.2761	9	116	0.1265
		NA	6	49	0.3657	6	313	0.3413
	After propensity score matching (5 studies, ratio =1:1, 53 vs 53 patients)
	Age (Median, y)		4	49	60.04±9.31	5	48	59.06±9.81	0.616
		＜ 60 years	4	22	0.4151	5	23	0.434	0.858
		60-69 years	5	21	0.3962	5	21	0.3962
		70-75 years	4	6	0.1132	4	7	0.1321
		＞ 75 years	5	4	0.0755	2	2	0.0377
	Gender	Female	4	15	0.283	5	16	0.3019	1
		Male	5	38	0.717	5	37	0.6981
	Smoking history	With	5	28	0.5283	5	28	0.5283	1
		Without	3	25	0.4717	3	25	0.4717
	Tumor size (Mean, cm)		3	46	3.29±1.48	3	43	3.22±1.43	0.82
		≤ 2 cm	3	11	0.2075	3	12	0.2264	0.716
		2.1-3 cm	3	16	0.3019	3	10	0.1887
		3.1-5 cm	3	14	0.2642	3	16	0.3019
		＞ 5 cm	3	5	0.0943	3	5	0.0943
	Pathological type	AD	4	32	0.6038	5	30	0.566	0.806
		SCC	5	14	0.2642	5	17	0.3208
		Other	3	7	0.1321	3	6	0.1132
	T stage	T1	3	18	0.3396	4	16	0.3019	0.98
		T2	4	24	0.4528	4	24	0.4528
		T3&T4	4	7	0.1321	4	8	0.1509
	N stage	N0	4	23	0.434	4	23	0.434	0.989
		N1	3	9	0.1698	4	9	0.1698
		N2	3	16	0.3019	4	15	0.283
	Pathological stage	I	5	17	0.3208	4	15	0.283	0.974
		II	5	15	0.283	5	16	0.3019
		III	4	21	0.3962	5	22	0.4151
	ACT, Adjuvant chemotherapy; AD, Adenocarcinoma; NA, Not available; Other, Other types of NSCLC; SCC, Squamous cell carcinoma

## Sheet: Table S7
	Table S7. Baseline characteristics for patients with different longitudinal ctDNA statuses (+ vs. -) before and after propensity score matching.
	Characteristic	Subgroup	ctDNA +			ctDNA -			P value
			No. of studies	Total No. of patients	Value	No. of studies	Total No. of patients	Value
	Before Propensity score matching (8 studies, 165 vs 445 patients)
	Age (Median, y)		2	39	60.49±9.26	2	103	57.31±7.95	0.044
		＜ 60 years	3	20	0.1212	3	61	0.1371	0.857
		60-69 years	3	17	0.103	3	52	0.1169
		70-75 years	3	5	0.0303	3	19	0.0427
		＞ 75 years	3	9	0.0545	1	20	0.0449
		NA	5	114	0.6909	5	293	0.6584
	Gender	Female	2	10	0.0606	3	69	0.1551	0.005
		Male	3	41	0.2485	3	83	0.1865
		NA	5	114	0.6909	5	293	0.6584
	Smoking history	With	4	57	0.3455	4	113	0.2539	0.024
		Without	3	29	0.1758	4	96	0.2157
		NA	4	79	0.4788	4	236	0.5303
	Tumor size (Mean, cm)		2	39	3.54±1.59	2	103	2.73±1.44	0.004
		≤ 2 cm	2	11	0.0667	2	39	0.0876	0.179
		2.1-3 cm	2	7	0.0424	2	29	0.0652
		3.1-5 cm	2	14	0.0848	2	28	0.0629
		＞ 5 cm	2	7	0.0424	2	7	0.0157
		NA	6	126	0.7636	6	342	0.7685
	Pathological type	AD	6	63	0.3818	6	169	0.3798	0.028
		SCC	6	36	0.2182	6	58	0.1303
		Other	2	9	0.0545	5	20	0.0449
		NA	4	57	0.3455	2	198	0.4449
	T stage	T1	4	17	0.103	3	30	0.0674	0.004
		T2	4	39	0.2364	4	99	0.2225
		T3&T4	4	22	0.1333	3	32	0.0719
		NA	5	87	0.5273	5	284	0.6382
	N stage	N0	5	39	0.2364	4	123	0.2764	0.001
		N1	4	24	0.1455	4	29	0.0652
		N2	5	23	0.1394	5	37	0.0831
		NA	4	79	0.4788	4	256	0.5753
	Pathological stage	I	6	45	0.2727	5	247	0.5551	＜ 0.001
		II	6	37	0.2242	5	88	0.1978
		III	6	54	0.3273	6	65	0.1461
		NA	3	29	0.1758	3	45	0.1011
	After propensity score matching (3 studies, ratio =1:1, 38 vs 38 patients)
	Age (Median, y)		2	29	60.72±10.13	2	31	55.97±6.46	0.033
		＜ 60 years	3	15	0.3947	2	20	0.5263	0.431
		60-69 years	3	12	0.3158	3	13	0.3421
		70-75 years	3	4	0.1053	1	2	0.0526
		＞ 75 years	3	8	0.2105	1	4	0.1053
	Gender	Female	2	10	0.2632	2	10	0.2632	1
		Male	3	29	0.7632	3	29	0.7632
	Smoking history	With	3	25	0.6579	3	18	0.4737	0.172
		Without	2	14	0.3684	3	21	0.5526
	Tumor size (Mean, cm)		2	29	3.13±1.39	2	31	2.79±1.58	0.384
		≤ 2 cm	2	10	0.2632	1	13	0.3421	0.728
		2.1-3 cm	2	6	0.1579	1	8	0.2105
		3.1-5 cm	2	10	0.2632	2	6	0.1579
		＞ 5 cm	2	3	0.0789	2	4	0.1053
		NA	1	10	0.2632	1	8	0.2105
	Pathological type	AD	3	25	0.6579	2	24	0.6316	0.896
		SCC	3	12	0.3158	3	12	0.3158
		Other	2	2	0.0526	2	3	0.0789
	T stage	T1	2	10	0.2632	1	7	0.1842	0.448
		T2	2	16	0.4211	2	22	0.5789
		T3&T4	2	3	0.0789	2	2	0.0526
		NA	1	10	0.2632	1	8	0.2105
	N stage	N0	2	23	0.6053	2	26	0.6842	0.895
		N1	1	3	0.0789	1	2	0.0526
		N2	2	3	0.0789	1	3	0.0789
		NA	1	10	0.2632	1	8	0.2105
	Pathological stage	I	3	22	0.5789	3	24	0.6316	0.881
		II	3	13	0.3421	3	11	0.2895
		III	3	4	0.1053	1	4	0.1053
	ACT, Adjuvant chemotherapy; AD, Adenocarcinoma; NA, Not available; Other, Other types of NSCLC; SCC, Squamous cell carcinoma

## Sheet: Table S8
	Table S8. Survival outcomes by baseline ctDNA status (+ vs. -) based on reconstructed individual patient data.
	Group (Cases/Ref.)	Subgroup (Cases/Ref.)	DFS/OS	HR	LCI	UCI	P value
	Baseline ctDNA (245/4)		OS	6.86	3.26	14.41	＜0.001
	Baseline ctDNA (245/4)※		OS	6.1	2.85	13.04	＜0.001
	Baseline ctDNA (245/4)¶		OS	5.79	2.68	12.51	＜0.001
	Baseline ctDNA (1113/13)		DFS	3.73	2.95	4.72	＜0.001
	Baseline ctDNA (1113/13)※		DFS	3.26	2.55	4.18	＜0.001
	Baseline ctDNA (1113/13)¶		DFS	3.24	2.52	4.17	＜0.001
	Baseline ctDNA (610/5)‡		DFS	2.37	1.59	3.54	＜0.001
	Baseline ctDNA by PSM (118/5)		DFS	1.97	1.29	3.01	0.002
	Age	＜60 years (276/6)	DFS	3.21	1.9	5.44	＜0.001
		60-69 years (210/5)	DFS	4.03	2.48	6.56	＜0.001
		70-75 years (74/6)	DFS	2.38	0.92	6.19	0.08
		＞75 years (56/5)	DFS	2.18	1.03	4.62	0.04
	Gender	Female (280/6)	DFS	3.39	2.04	5.63	＜0.001
		Male (336/6)	DFS	3.26	2.21	4.81	＜0.001
	Smoking history	With (324/6)	DFS	2.94	1.97	4.39	＜0.001
		Without (375/5)	DFS	4.75	3.15	7.17	＜0.001
	Tumor size	≤ 2cm (194/3)	DFS	5.02	2.05	12.34	0.002
		2.1-3cm (162/4)	DFS	3.07	1.62	5.81	0.001
		3.1-5cm (138/4)	DFS	2.15	1.23	3.74	0.006
		＞ 5cm (38/4)	DFS	1.25	0.36	4.31	0.7
	Pathological type	AD (549/9)	DFS	5.1	3.65	7.13	＜0.001
		SCC (170/9)	DFS	2.34	1.19	4.63	0.007
		Other (47/7)	DFS	1.43	0.7	3.46	0.4
	T stage	T1 (307/7)	DFS	5	2.86	8.73	＜0.001
		T2 (248/7)	DFS	2.77	1.78	4.31	＜0.001
		T3&T4 (87/7)	DFS	1.13	0.56	2.27	0.7
	N stage	N0 (438/8)	DFS	3.86	2.46	6.05	＜0.001
		N1 (101/7)	DFS	2.58	1.4	4.73	0.002
		N2 (116/8)	DFS	2.39	1.36	4.19	0.002
	Pathological stage	Stage I (399/9)	DFS	3.85	2.3	6.43	＜0.001
		Stage II (175/9)	DFS	1.67	0.99	2.8	0.05
		Stage III (156/9)	DFS	2.04	1.27	3.28	0.002
	ACT	With (307/9)	DFS	2.01	1.37	2.95	＜0.001
		Without (359/7)	DFS	6.28	4.07	9.69	＜0.001
	ACT, Adjuvant chemotherapy; AD, Adenocarcinoma; HR, Hazard ratio; LCI, Lower level of 95% confidential interval; Other, Other types of NSCLC; OS,
	Overall survival; DFS, Disease-free survival; PSM, Propensity socre matching; SCC, Squamous cell carcinoma; UCI, Upper level of 95% confidential interval.
	※: The HR (95% CI) was calculated based on cox regression with shared frailty model.
	¶: The HR (95% CI) was calculated based on a stratified cox regression model.
	‡: The HR (95% CI) was calculated based on a multivariate cox regression model including age, gender, smoke, tumor size, pathological
	type, T stage, N stage and pathological stage.

## Sheet: Table S9
	Table S9. Survival outcomes by longitudinal ctDNA status (+ vs. -) based on reconstructed individual patient data.
	Group (Cases/Ref.)	Subgroup (Cases/Ref.)	DFS/OS	HR	LCI	UCI	P value
	Longitudinal ctDNA (142/2)		OS	7.34	2.3	23.43	＜0.001
	Longitudinal ctDNA (142/2)※		OS	7.05	2.21	22.53	＜0.001
	Longitudinal ctDNA (142/2)¶		OS	6.68	2.09	21.38	＜0.001
	Longitudinal ctDNA (610/8)		DFS	12.33	8.72	17.43	＜0.001
	Longitudinal ctDNA (610/8)※		DFS	11.91	8.37	16.96	＜0.001
	Longitudinal ctDNA (610/8)¶		DFS	12.02	8.36	17.27	＜0.001
	Longitudinal ctDNA (203/3)‡		DFS	10.3	5.19	20.46	＜0.001
	Longitudinal ctDNA by PSM (78/3)		DFS	3.99	1.79	8.89	＜0.001
	Age	＜60 years (81/3)	DFS	4.57	1.89	11.05	0.001
		60-69 years (69/3)	DFS	6	2.62	13.78	＜0.001
		≥70 years (53/3)	DFS	8.11	2.88	22.86	＜0.001
	Gender	Female (79/3)	DFS	6.24	2.45	15.92	＜0.001
		Male (124/3)	DFS	5.77	3	11.09	＜0.001
	Smoking history	With (170/4)	DFS	6.85	3.92	11.97	＜0.001
		Without (125/4)	DFS	7.62	3.88	14.94	＜0.001
	Tumor size	≤ 3cm (86/2)	DFS	3.49	1.3	9.4	0.02
		＞ 3cm (56/2)	DFS	5.31	2.16	13.09	＜0.001
	Pathological type	AD (232/6)	DFS	7.71	4.68	12.69	＜0.001
		SCC (94/6)	DFS	6.5	3.07	13.75	＜0.001
		Other (29/5)	DFS	27.18	5.53	133.6	＜0.001
	T stage	T1 (47/4)	DFS	5.3	1.63	17.28	＜0.001
		T2 (138/4)	DFS	9.4	4.75	18.61	＜0.001
		T3&T4 (54/4)	DFS	4.35	1.78	10.61	＜0.001
	N stage	N0 (162/5)	DFS	9	4.25	19.03	＜0.001
		N1 (53/5)	DFS	7.59	2.59	22.49	＜0.001
		N2 (60/5)	DFS	5.5	2.55	11.85	＜0.001
	Pathological stage	Stage I (292/6)	DFS	19.35	9.92	37.76	＜0.001
		Stage II (125/6)	DFS	9.55	4.76	19.16	＜0.001
		Stage III (119/6)	DFS	5.27	2.93	9.48	＜0.001
	Adjuvant therapy	With (134/5)	DFS	8.43	4.31	16.48	＜0.001
		Without (106/4)	DFS	14.48	6.78	30.92	＜0.001
	ACT, Adjuvant chemotherapy; AD, Adenocarcinoma; HR, Hazard ratio; LCI, Lower level of 95% confidential interval; Other, Other types of NSCLC; OS,
	Overall survival; DFS, Disease-free survival; PSM, Propensity socre matching; SCC, Squamous cell carcinoma; UCI, Upper level of 95% confidential interval.
	※: The HR (95% CI) was calculated based on cox regression with shared frailty model.
	¶: The HR (95% CI) was calculated based on a stratified cox regression model.
	‡: The HR (95% CI) was calculated based on a multivariate cox regression model including age, gender, smoke, tumor size, pathological
	type, T stage, N stage and pathological stage.

## Sheet: Table S10
	Table S10. Negative and positive predictive values of ctDNA at different timepoints by subgroup analysis.
	Testing timepoints	Parameters	Total	Subgroup by Stages				Subgroup by Pathological types				Mean	LCI	UCI
				I	II	III	NA	AD	SCC	Other	NA
	Baseline ctDNA	NPV	0.835	0.881	0.716	0.586	0.8705	0.825	0.767	0.619	0.8869	0.77627	0.6892	0.8633
		PPV	0.4394	0.37	0.404	0.632	0.371	0.539	0.401	0.5	0.3732	0.44773	0.3776	0.5179
		CPV‡	0.6372	0.6255	0.56	0.609	0.62075	0.682	0.584	0.5595	0.63005	0.61201	0.5818	0.6422
	Postoperative ctDNA	NPV	0.79	0.86	0.724	0.534	0.8351	0.781	0.703	0.678	0.8504	0.75061	0.6706	0.8306
		PPV	0.6834	0.269	0.772	0.783	0.7391	0.566	0.692	0.733	0.747	0.66494	0.5404	0.7895
		CPV‡	0.7367	0.5645	0.748	0.6585	0.7871	0.6735	0.6975	0.7055	0.7987	0.70778	0.6526	0.763
	Longitudinal ctDNA	NPV	0.9008	0.951	0.863	0.769	0.8936	0.852	0.827	0.9	0.9514	0.87864	0.8337	0.9236
		PPV	0.7688	0.688	0.783	0.833	0.7568	0.714	0.694	1	0.8308	0.78538	0.7112	0.8595
		CPV‡	0.8348	0.8195	0.823	0.801	0.8252	0.783	0.7605	0.95	0.8911	0.83201	0.788	0.876
	‡: CPV = (NPV+PPV)/2
	AD, Adenocarcinoma; CPV, Combined predictive value; LCI, Lower level of 95% confidential interval; NA, Not available NPV, Negative Predictive value;
	PPV, Prognostic predictive value; SCC, Squamous cell carcinoma; UCI, Upper level of 95% confidential interval

[truncated: 3 more sheets: Table S11, Table S12, Sheet1]
